# Supplementary material for: Investigating microstructure evolution of lithium metal during plating and stripping via operando X-ray tomographic microscopy
Source: Nat Commun. 2023 Feb 15;14:854. doi: 10.1038/s41467-023-36568-z (PMC9931753; doi:10.1038/s41467-023-36568-z)
Supplement: Supplementary file 4 — Source data [file 41467_2023_36568_MOESM4_ESM.xlsx]

## Sheet: Figure 2a
Time (h)	Voltage (V)
0.00138889	1.4783
0.00277778	1.25208
0.00416667	1.04103
0.00555556	0.88205
0.00694444	0.754713
0.00833333	0.573233
0.00972222	0.419931
0.0111111	0.327344
0.0125	0.247947
0.0138889	0.152472
0.0152778	0.045486
0.0166667	-0.0532369
0.0180556	-0.136739
0.0194444	-0.210035
0.0208333	-0.244959
0.0222222	-0.23283
0.0236111	-0.220596
0.025	-0.212596
0.0263889	-0.208354
0.0277778	-0.204084
0.0291667	-0.200938
0.0305556	-0.198231
0.0319444	-0.195277
0.0333333	-0.192911
0.0347222	-0.19113
0.0361111	-0.188702
0.0375	-0.186257
0.0388889	-0.184632
0.0402778	-0.183237
0.0416667	-0.181449
0.0430556	-0.179808
0.0444444	-0.177909
0.0458333	-0.176897
0.0472222	-0.175487
0.0486111	-0.174898
0.05	-0.173287
0.0513889	-0.172208
0.0527778	-0.170781
0.0541667	-0.169889
0.0555556	-0.168222
0.0569444	-0.167225
0.0583333	-0.166225
0.0597222	-0.164787
0.0611111	-0.163352
0.0625	-0.161609
0.0638889	-0.160578
0.0652778	-0.160006
0.0666667	-0.159093
0.0680556	-0.15785
0.0694444	-0.156705
0.0708333	-0.155923
0.0722222	-0.155052
0.0736111	-0.153804
0.075	-0.153166
0.0763889	-0.152376
0.0777778	-0.151169
0.0791667	-0.149821
0.0805556	-0.149238
0.0819444	-0.148795
0.0833333	-0.147626
0.0847222	-0.146937
0.0861111	-0.146403
0.0875	-0.145383
0.0888889	-0.143873
0.0902778	-0.143235
0.0916667	-0.142624
0.0930556	-0.142157
0.0944444	-0.141627
0.0958333	-0.140897
0.0972222	-0.140416
0.0986111	-0.139917
0.1	-0.138994
0.101389	-0.139267
0.102778	-0.138647
0.104167	-0.138545
0.105556	-0.137587
0.106944	-0.137343
0.108333	-0.136668
0.109722	-0.136393
0.111111	-0.136272
0.1125	-0.135366
0.113889	-0.134752
0.115278	-0.134683
0.116667	-0.133978
0.118056	-0.13387
0.119444	-0.133272
0.120833	-0.132263
0.122222	-0.131767
0.123611	-0.131238
0.125	-0.13124
0.126389	-0.131411
0.127778	-0.130828
0.129167	-0.130195
0.130556	-0.1293
0.131944	-0.128718
0.133333	-0.12825
0.134722	-0.127797
0.136111	-0.127363
0.1375	-0.127465
0.138889	-0.127423
0.140278	-0.127187
0.141667	-0.126044
0.143056	-0.126061
0.144444	-0.125728
0.145833	-0.125356
0.147222	-0.125151
0.148611	-0.124929
0.15	-0.124504
0.151389	-0.12455
0.152778	-0.124326
0.154167	-0.124019
0.155556	-0.123846
0.156944	-0.123692
0.158333	-0.123227
0.159722	-0.122878
0.161111	-0.122463
0.1625	-0.122771
0.163889	-0.12218
0.165278	-0.121916
0.166667	-0.121649
0.168056	-0.121135
0.169444	-0.121087
0.170833	-0.12093
0.172222	-0.120241
0.173611	-0.12019
0.175	-0.120307
0.176389	-0.120037
0.177778	-0.119461
0.179167	-0.119187
0.180556	-0.119114
0.181944	-0.119016
0.183333	-0.118764
0.184722	-0.118553
0.186111	-0.118649
0.1875	-0.118267
0.188889	-0.118399
0.190278	-0.118147
0.191667	-0.118033
0.193056	-0.118059
0.194444	-0.117204
0.195833	-0.117344
0.197222	-0.116847
0.198611	-0.116613
0.2	-0.116734
0.201389	-0.116047
0.202778	-0.11575
0.204167	-0.115373
0.205556	-0.115307
0.206944	-0.114901
0.208333	-0.114972
0.209722	-0.115376
0.211111	-0.11484
0.2125	-0.113987
0.213889	-0.114122
0.215278	-0.113483
0.216667	-0.113351
0.218056	-0.113235
0.219444	-0.113058
0.220833	-0.112835
0.222222	-0.112316
0.223611	-0.112802
0.225	-0.112591
0.226389	-0.112799
0.227778	-0.112667
0.229167	-0.112386
0.230556	-0.112466
0.231944	-0.112092
0.233333	-0.111709
0.234722	-0.111481
0.236111	-0.111448
0.2375	-0.11141
0.238889	-0.111098
0.240278	-0.110967
0.241667	-0.110765
0.243056	-0.110703
0.244444	-0.110236
0.245833	-0.109548
0.247222	-0.109635
0.248611	-0.109445
0.25	-0.10914
0.251389	-0.108555
0.252778	-0.108668
0.254167	-0.108122
0.255556	-0.107835
0.256944	-0.106878
0.258333	-0.106776
0.259722	-0.107273
0.261111	-0.106634
0.2625	-0.106469
0.263889	-0.106054
0.265278	-0.106104
0.266667	-0.106104
0.268056	-0.10587
0.269444	-0.105449
0.270833	-0.105132
0.272222	-0.105067
0.273611	-0.104495
0.275	-0.104383
0.276389	-0.104307
0.277778	-0.103812
0.279167	-0.103687
0.280556	-0.103655
0.281944	-0.103389
0.283333	-0.103091
0.284722	-0.103238
0.286111	-0.103154
0.2875	-0.102601
0.288889	-0.102617
0.290278	-0.102536
0.291667	-0.101993
0.293056	-0.10206
0.294444	-0.102107
0.295833	-0.101753
0.297222	-0.102079
0.298611	-0.101716
0.3	-0.101662
0.301389	-0.101526
0.302778	-0.101421
0.304167	-0.10119
0.305556	-0.100858
0.306944	-0.100902
0.308333	-0.100992
0.309722	-0.100856
0.311111	-0.100428
0.3125	-0.100284
0.313889	-0.100288
0.315278	-0.100202
0.316667	-0.10049
0.318056	-0.100281
0.319444	-0.100209
0.320833	-0.099776
0.322222	-0.0995278
0.323611	-0.0992274
0.325	-0.0992732
0.326389	-0.0992532
0.327778	-0.0994422
0.329167	-0.0993011
0.330556	-0.0992396
0.331944	-0.0992619
0.333333	-0.098494
0.334722	-0.098373
0.336111	-0.0983405
0.3375	-0.0981918
0.338889	-0.0976389
0.340278	-0.0976768
0.341667	-0.0974565
0.343056	-0.0973409
0.344444	-0.0981106
0.345833	-0.0982274
0.347222	-0.0980873
0.348611	-0.0980381
0.35	-0.0980833
0.351389	-0.0979159
0.352778	-0.0974799
0.354167	-0.0974709
0.355556	-0.0971422
0.356944	-0.0971032
0.358333	-0.0966994
0.359722	-0.0964345
0.361111	-0.0969213
0.3625	-0.0969783
0.363889	-0.0969531
0.365278	-0.0969192
0.366667	-0.0968964
0.368056	-0.0967523
0.369444	-0.0966498
0.370833	-0.0965034
0.372222	-0.0966966
0.373611	-0.0966683
0.375	-0.0964174
0.376389	-0.096351
0.377778	-0.0964371
0.379167	-0.0963052
0.380556	-0.0965815
0.381944	-0.0963291
0.383333	-0.0958043
0.384722	-0.0957679
0.386111	-0.0958246
0.3875	-0.0960075
0.388889	-0.0959991
0.390278	-0.0960959
0.391667	-0.0960845
0.393056	-0.0957555
0.394444	-0.096053
0.395833	-0.0960464
0.397222	-0.0958439
0.398611	-0.0954313
0.4	-0.0956028
0.401389	-0.0952049
0.402778	-0.095267
0.404167	-0.0950631
0.405556	-0.0947969
0.406944	-0.0951203
0.408333	-0.0950609
0.409722	-0.0946342
0.411111	-0.0946946
0.4125	-0.0946577
0.413889	-0.0943809
0.415278	-0.094421
0.416667	-0.0944294
0.418056	-0.0944286
0.419444	-0.0941706
0.420833	-0.0940092
0.422222	-0.0938353
0.423611	-0.0941858
0.425	-0.0940678
0.426389	-0.09412
0.427778	-0.0940244
0.429167	-0.0940827
0.430556	-0.093934
0.431944	-0.0938548
0.433333	-0.093587
0.434722	-0.0935528
0.436111	-0.0936325
0.4375	-0.0931369
0.438889	-0.0931619
0.440278	-0.0927109
0.441667	-0.0924916
0.443056	-0.0923007
0.444444	-0.0921289
0.445833	-0.0914989
0.447222	-0.0915373
0.448611	-0.0914801
0.45	-0.0910525
0.451389	-0.0907152
0.452778	-0.0906549
0.454167	-0.0904793
0.455556	-0.0902571
0.456944	-0.0900797
0.458333	-0.0902059
0.459722	-0.0898609
0.461111	-0.0897966
0.4625	-0.0898541
0.463889	-0.0898544
0.465278	-0.0895909
0.466667	-0.0898087
0.468056	-0.0898385
0.469444	-0.0896014
0.470833	-0.0893464
0.472222	-0.0891478
0.473611	-0.0891788
0.475	-0.0889287
0.476389	-0.0887651
0.477778	-0.0885507
0.479167	-0.0886664
0.480556	-0.0885748
0.481944	-0.0880639
0.483333	-0.0884982
0.484722	-0.0882767
0.486111	-0.0880064
0.4875	-0.0880997
0.488889	-0.0881374
0.490278	-0.0880152
0.491667	-0.0882555
0.493056	-0.088232
0.494444	-0.0882279
0.495833	-0.0880136
0.497222	-0.0875469
0.498611	-0.0875987
0.5	-0.0876316
0.501389	-0.0874727
0.502778	-0.0874583
0.504167	-0.0875997
0.505556	-0.0875439
0.506944	-0.0873735
0.508333	-0.0874445
0.509722	-0.0871356
0.511111	-0.0870359
0.5125	-0.086951
0.513889	-0.0869896
0.515278	-0.0868036
0.516667	-0.0868671
0.518056	-0.0868114
0.519444	-0.0865251
0.520833	-0.0861543
0.522222	-0.0861447
0.523611	-0.08632
0.525	-0.0862321
0.526389	-0.0860031
0.527778	-0.0860036
0.529167	-0.0857622
0.530556	-0.0859194
0.531944	-0.0857795
0.533333	-0.0856993
0.534722	-0.0854705
0.536111	-0.0854885
0.5375	-0.085441
0.538889	-0.0853229
0.540278	-0.0855613
0.541667	-0.0855387
0.543056	-0.0856303
0.544444	-0.0854503
0.545833	-0.0856098
0.547222	-0.0852113
0.548611	-0.0853122
0.55	-0.0853579
0.551389	-0.0854386
0.552778	-0.0852797
0.554167	-0.0854017
0.555556	-0.0854211
0.556944	-0.0854956
0.558333	-0.0853695
0.559722	-0.0851674
0.561111	-0.0851823
0.5625	-0.0852412
0.563889	-0.0851627
0.565278	-0.0848401
0.566667	-0.0848291
0.568056	-0.0849064
0.569444	-0.0847188
0.570833	-0.0846908
0.572222	-0.0848164
0.573611	-0.0850983
0.575	-0.0845084
0.576389	-0.0844389
0.577778	-0.0843331
0.579167	-0.0840374
0.580556	-0.0843729
0.581944	-0.0843137
0.583333	-0.0842644
0.584722	-0.0840549
0.586111	-0.0840118
0.5875	-0.0840132
0.588889	-0.083895
0.590278	-0.0838345
0.591667	-0.0841148
0.593056	-0.0838107
0.594444	-0.0837434
0.595833	-0.0835285
0.597222	-0.0832315
0.598611	-0.0833186
0.6	-0.0832233
0.601389	-0.0830234
0.602778	-0.0831376
0.604167	-0.08311
0.605556	-0.0833319
0.606944	-0.0829312
0.608333	-0.0828913
0.609722	-0.0831278
0.611111	-0.0830264
0.6125	-0.0830967
0.613889	-0.0826581
0.615278	-0.0827199
0.616667	-0.0824206
0.618056	-0.0825512
0.619444	-0.0826496
0.620833	-0.0825488
0.622222	-0.0824159
0.623611	-0.0820328
0.625	-0.082102
0.626389	-0.0818372
0.627778	-0.0815339
0.629167	-0.0815659
0.630556	-0.081602
0.631944	-0.0811805
0.633333	-0.0810653
0.634722	-0.080763
0.636111	-0.0807514
0.6375	-0.0805146
0.638889	-0.0800772
0.640278	-0.0799851
0.641667	-0.0801007
0.643056	-0.0797119
0.644444	-0.0793239
0.645833	-0.0792813
0.647222	-0.0793582
0.648611	-0.0795417
0.65	-0.0794031
0.651389	-0.0791459
0.652778	-0.0790601
0.654167	-0.0790117
0.655556	-0.0788738
0.656944	-0.0786479
0.658333	-0.078542
0.659722	-0.0782088
0.661111	-0.0781981
0.6625	-0.0782243
0.663889	-0.0782055
0.665278	-0.0782288
0.666667	-0.0782245
0.668056	-0.077922
0.669444	-0.0777659
0.670833	-0.0776641
0.672222	-0.0774921
0.673611	-0.0776579
0.675	-0.0774829
0.676389	-0.0773996
0.677778	-0.0775792
0.679167	-0.077366
0.680556	-0.0773114
0.681944	-0.0772753
0.683333	-0.0773212
0.684722	-0.0774565
0.686111	-0.0772491
0.6875	-0.0769961
0.688889	-0.0769374
0.690278	-0.0770484
0.691667	-0.0769887
0.693056	-0.0774654
0.694444	-0.0773063
0.695833	-0.077047
0.697222	-0.0770534
0.698611	-0.0771562
0.7	-0.0769992
0.701389	-0.0767678
0.702778	-0.0769365
0.704167	-0.0769994
0.705556	-0.0770715
0.706944	-0.0769586
0.708333	-0.0769467
0.709722	-0.0768648
0.711111	-0.0768553
0.7125	-0.0768658
0.713889	-0.076893
0.715278	-0.0766965
0.716667	-0.0767394
0.718056	-0.0768015
0.719444	-0.0766816
0.720833	-0.0766465
0.722222	-0.0764285
0.723611	-0.0766107
0.725	-0.0763418
0.726389	-0.076367
0.727778	-0.0762337
0.729167	-0.0762058
0.730556	-0.0761217
0.731944	-0.0761979
0.733333	-0.0761462
0.734722	-0.0762559
0.736111	-0.0765893
0.7375	-0.0763415
0.738889	-0.0761307
0.740278	-0.0762014
0.741667	-0.0761141
0.743056	-0.0762592
0.744444	-0.0761977
0.745833	-0.076073
0.747222	-0.0762893
0.748611	-0.0762321
0.75	-0.0760443
0.751389	-0.0759386
0.752778	-0.0760036
0.754167	-0.0759239
0.755556	-0.0758822
0.756944	-0.0761691
0.758333	-0.0761897
0.759722	-0.0759287
0.761111	-0.0758264
0.7625	-0.0759394
0.763889	-0.0760432
0.765278	-0.0758998
0.766667	-0.0758251
0.768056	-0.0759244
0.769444	-0.0759045
0.770833	-0.0757456
0.772222	-0.0757036
0.773611	-0.0758709
0.775	-0.0757665
0.776389	-0.0758138
0.777778	-0.0756997
0.779167	-0.0756377
0.780556	-0.0752225
0.781944	-0.0751339
0.783333	-0.0749302
0.784722	-0.0748695
0.786111	-0.0751094
0.7875	-0.0748884
0.788889	-0.0753497
0.790278	-0.0751429
0.791667	-0.075111
0.793056	-0.0750085
0.794444	-0.0752731
0.795833	-0.0749029
0.797222	-0.0750081
0.798611	-0.0750219
0.8	-0.0750079
0.801389	-0.074601
0.802778	-0.0746534
0.804167	-0.074385
0.805556	-0.0744711
0.806944	-0.0743125
0.808333	-0.0746421
0.809722	-0.0745595
0.811111	-0.0744065
0.8125	-0.0745713
0.813889	-0.0744092
0.815278	-0.0741931
0.816667	-0.0740837
0.818056	-0.0738353
0.819444	-0.0740613
0.820833	-0.0738391
0.822222	-0.0737287
0.823611	-0.0737119
0.825	-0.0733543
0.826389	-0.0728957
0.827778	-0.0728323
0.829167	-0.0730033
0.830556	-0.0730385
0.831944	-0.0727176
0.833333	-0.0728419
0.834722	-0.0726754
0.836111	-0.0723859
0.8375	-0.0725162
0.838889	-0.0723885
0.840278	-0.0722311
0.841667	-0.0724624
0.843056	-0.0723514
0.844444	-0.0721416
0.845833	-0.0721554
0.847222	-0.0721976
0.848611	-0.0721206
0.85	-0.0719814
0.851389	-0.0722152
0.852778	-0.0722717
0.854167	-0.0720552
0.855556	-0.0720678
0.856944	-0.0720413
0.858333	-0.0717499
0.859722	-0.0716136
0.861111	-0.0714785
0.8625	-0.0713919
0.863889	-0.0713651
0.865278	-0.0710725
0.866667	-0.0713486
0.868056	-0.0716345
0.869444	-0.071753
0.870833	-0.0716337
0.872222	-0.0715168
0.873611	-0.0713052
0.875	-0.0712894
0.876389	-0.0713464
0.877778	-0.071389
0.879167	-0.0709451
0.880556	-0.0709123
0.881944	-0.0708893
0.883333	-0.0709266
0.884722	-0.0708994
0.886111	-0.0707371
0.8875	-0.0709278
0.888889	-0.0707724
0.890278	-0.0706218
0.891667	-0.0705564
0.893056	-0.0707983
0.894444	-0.0703847
0.895833	-0.0701933
0.897222	-0.0704355
0.898611	-0.0703264
0.9	-0.0703518
0.901389	-0.0702124
0.902778	-0.0701158
0.904167	-0.070171
0.905556	-0.070314
0.906944	-0.0702353
0.908333	-0.0702195
0.909722	-0.0701634
0.911111	-0.0700409
0.9125	-0.0700089
0.913889	-0.0696427
0.915278	-0.0699791
0.916667	-0.069979
0.918056	-0.0699621
0.919444	-0.0698188
0.920833	-0.0700913
0.922222	-0.0700835
0.923611	-0.0699011
0.925	-0.069894
0.926389	-0.0699322
0.927778	-0.0698667
0.929167	-0.0699552
0.930556	-0.0700183
0.931944	-0.0699519
0.933333	-0.0700033
0.934722	-0.0698532
0.936111	-0.0701937
0.9375	-0.0701834
0.938889	-0.0702213
0.940278	-0.0699757
0.941667	-0.0699386
0.943056	-0.07
0.944444	-0.0699002
0.945833	-0.0698235
0.947222	-0.0699251
0.948611	-0.069659
0.95	-0.0696248
0.951389	-0.0694824
0.952778	-0.0692441
0.954167	-0.0694645
0.955556	-0.0695336
0.956944	-0.0696565
0.958333	-0.0697549
0.959722	-0.0695792
0.961111	-0.0696846
0.9625	-0.0694206
0.963889	-0.0695518
0.965278	-0.0694274
0.966667	-0.069607
0.968056	-0.069622
0.969444	-0.0694498
0.970833	-0.0694364
0.972222	-0.0695783
0.973611	-0.0693222
0.975	-0.0691379
0.976389	-0.0691551
0.977778	-0.0690171
0.979167	-0.069005
0.980556	-0.0688518
0.981944	-0.0687018
0.983333	-0.0687365
0.984722	-0.0686516
0.986111	-0.0683208
0.9875	-0.0683392
0.988889	-0.0683184
0.990278	-0.068529
0.991667	-0.0686418
0.993056	-0.0686082
0.994444	-0.0686748
0.995833	-0.0684713
0.997222	-0.0688528
0.998611	-0.0685124
1	-0.0684503
1.00056	0.0687099
1.00111	0.0688809
1.00167	0.0684607
1.00222	0.0685651
1.00278	0.0685557
1.00333	0.0683234
1.00389	0.0683636
1.00444	0.0685711
1.005	0.0684077
1.00556	0.0682308
1.00611	0.0683569
1.00667	0.0683118
1.00722	0.0681236
1.00778	0.0678507
1.00833	0.0677699
1.00889	0.0675316
1.00944	0.0677532
1.01	0.0680084
1.01056	0.0679787
1.01111	0.067883
1.01167	0.0679704
1.01222	0.0682032
1.01278	0.0679587
1.01333	0.0680072
1.01389	0.0676925
1.01444	0.0676115
1.015	0.0680893
1.01556	0.0680333
1.01611	0.0678991
1.01667	0.067842
1.01722	0.0674637
1.01778	0.0673689
1.01833	0.0675976
1.01889	0.0675963
1.01944	0.0676711
1.02	0.0673936
1.02056	0.0674858
1.02111	0.067652
1.02167	0.0675785
1.02222	0.0674958
1.02278	0.0677382
1.02333	0.0675646
1.02389	0.0673386
1.02444	0.067467
1.025	0.0675047
1.02556	0.0672594
1.02611	0.0672251
1.02667	0.0673033
1.02722	0.0673277
1.02778	0.0674608
1.02833	0.0674522
1.02889	0.0673886
1.02944	0.067372
1.03	0.0670094
1.03056	0.0671561
1.03111	0.0670063
1.03167	0.0669318
1.03222	0.0669402
1.03278	0.0670557
1.03333	0.067057
1.03389	0.0669708
1.03444	0.067026
1.035	0.0668439
1.03556	0.0665753
1.03611	0.066701
1.03667	0.0668452
1.03722	0.0667712
1.03778	0.0665659
1.03833	0.066583
1.03889	0.0664373
1.03944	0.0665346
1.04	0.0664164
1.04056	0.0662523
1.04111	0.0661237
1.04167	0.0659088
1.04222	0.0658195
1.04278	0.0658969
1.04333	0.065994
1.04389	0.065549
1.04444	0.0654007
1.045	0.0651716
1.04556	0.0651111
1.04611	0.0651683
1.04667	0.0651025
1.04722	0.06491
1.04778	0.0650239
1.04833	0.0650288
1.04889	0.06502
1.04944	0.0647271
1.05	0.0646911
1.05056	0.0645685
1.05111	0.0647187
1.05167	0.064521
1.05222	0.064413
1.05278	0.0645163
1.05333	0.064253
1.05389	0.0640048
1.05444	0.0638424
1.055	0.0637748
1.05556	0.0636968
1.05611	0.0635888
1.05667	0.0631818
1.05722	0.0630804
1.05778	0.062963
1.05833	0.0627708
1.05889	0.0626051
1.05944	0.0625764
1.06	0.0626544
1.06056	0.0625622
1.06111	0.0622876
1.06167	0.062515
1.06222	0.0624061
1.06278	0.0619283
1.06333	0.061809
1.06389	0.061877
1.06444	0.0617527
1.065	0.0612444
1.06556	0.0612986
1.06611	0.0612874
1.06667	0.0612532
1.06722	0.0610908
1.06778	0.0609175
1.06833	0.0607527
1.06889	0.0608887
1.06944	0.0609178
1.07	0.0608376
1.07056	0.0605219
1.07111	0.0604103
1.07167	0.0603346
1.07222	0.0601194
1.07278	0.0598747
1.07333	0.0595856
1.07389	0.0595947
1.07444	0.0597353
1.075	0.0594584
1.07556	0.059295
1.07611	0.0592825
1.07667	0.0593116
1.07722	0.0588889
1.07778	0.0586807
1.07833	0.0585249
1.07889	0.0584874
1.07944	0.0585619
1.08	0.0579999
1.08056	0.0580333
1.08111	0.0579983
1.08167	0.0578878
1.08222	0.0577695
1.08278	0.0576989
1.08333	0.0575904
1.08389	0.0575296
1.08444	0.0574457
1.085	0.0570959
1.08556	0.0571611
1.08611	0.0570903
1.08667	0.056961
1.08722	0.0568854
1.08778	0.0569266
1.08833	0.0565494
1.08889	0.0563708
1.08944	0.0562594
1.09	0.056054
1.09056	0.0559904
1.09111	0.055782
1.09167	0.0555212
1.09222	0.0553478
1.09278	0.0551668
1.09333	0.055102
1.09389	0.0549412
1.09444	0.0549045
1.095	0.054797
1.09556	0.0547062
1.09611	0.0546494
1.09667	0.0547561
1.09722	0.0546189
1.09778	0.0544009
1.09833	0.0542753
1.09889	0.0540777
1.09944	0.0540648
1.1	0.0539899
1.10056	0.0540436
1.10111	0.0539952
1.10167	0.053559
1.10222	0.0534584
1.10278	0.0534541
1.10333	0.0532616
1.10389	0.0531726
1.10444	0.0530199
1.105	0.0527063
1.10556	0.0526627
1.10611	0.0523899
1.10667	0.0523118
1.10722	0.0522176
1.10778	0.0521618
1.10833	0.0519659
1.10889	0.0519304
1.10944	0.0519885
1.11	0.0516528
1.11056	0.0515332
1.11111	0.0514071
1.11167	0.0514169
1.11222	0.0513842
1.11278	0.0513472
1.11333	0.0511859
1.11389	0.0510484
1.11444	0.0512197
1.115	0.0510481
1.11556	0.0510322
1.11611	0.0510307
1.11667	0.0507989
1.11722	0.0506241
1.11778	0.0504904
1.11833	0.0504338
1.11889	0.0503967
1.11944	0.0502364
1.12	0.0502618
1.12056	0.0502086
1.12111	0.0501409
1.12167	0.0500575
1.12222	0.0498986
1.12278	0.0497075
1.12333	0.0498789
1.12389	0.0497426
1.12444	0.0497168
1.125	0.0496302
1.12556	0.0494064
1.12611	0.0496272
1.12667	0.0495382
1.12722	0.0494716
1.12778	0.0494323
1.12833	0.0494497
1.12889	0.0491172
1.12944	0.0491098
1.13	0.0491269
1.13056	0.049084
1.13111	0.0491782
1.13167	0.0491004
1.13222	0.0488575
1.13278	0.0486065
1.13333	0.0485075
1.13389	0.0485349
1.13444	0.048431
1.135	0.0482761
1.13556	0.0483148
1.13611	0.0482865
1.13667	0.048099
1.13722	0.0481212
1.13778	0.0480504
1.13833	0.0478027
1.13889	0.0478255
1.13944	0.0478031
1.14	0.0477722
1.14056	0.0477397
1.14111	0.0475229
1.14167	0.0476449
1.14222	0.0474984
1.14278	0.0473109
1.14333	0.0472514
1.14389	0.0472228
1.14444	0.047241
1.145	0.0472982
1.14556	0.0469921
1.14611	0.0471244
1.14667	0.0470602
1.14722	0.0470491
1.14778	0.0469684
1.14833	0.0469095
1.14889	0.0468719
1.14944	0.0469353
1.15	0.0468419
1.15056	0.046663
1.15111	0.0468042
1.15167	0.0464891
1.15222	0.0466567
1.15278	0.0464821
1.15333	0.0464277
1.15389	0.0463676
1.15444	0.0463287
1.155	0.0463069
1.15556	0.0463179
1.15611	0.0462617
1.15667	0.0463374
1.15722	0.0463021
1.15778	0.0461871
1.15833	0.0461471
1.15889	0.0461067
1.15944	0.0460826
1.16	0.045921
1.16056	0.045994
1.16111	0.0460059
1.16167	0.0458443
1.16222	0.0457316
1.16278	0.0455513
1.16333	0.0455787
1.16389	0.0455818
1.16444	0.045522
1.165	0.0455465
1.16556	0.045478
1.16611	0.0454967
1.16667	0.0455185
1.16722	0.0453734
1.16778	0.045367
1.16833	0.045119
1.16889	0.0448818
1.16944	0.0449072
1.17	0.0449716
1.17056	0.044822
1.17111	0.0448167
1.17167	0.0446948
1.17222	0.0446569
1.17278	0.0445474
1.17333	0.0446936
1.17389	0.0446315
1.17444	0.0445546
1.175	0.0445522
1.17556	0.0444503
1.17611	0.0444581
1.17667	0.0444454
1.17722	0.0442804
1.17778	0.0442373
1.17833	0.0440844
1.17889	0.0442562
1.17944	0.0443378
1.18	0.0442406
1.18056	0.0443098
1.18111	0.044251
1.18167	0.0440927
1.18222	0.0440508
1.18278	0.043958
1.18333	0.0439118
1.18389	0.043962
1.18444	0.0439623
1.185	0.0438351
1.18556	0.0437769
1.18611	0.0437405
1.18667	0.043661
1.18722	0.0436062
1.18778	0.0435464
1.18833	0.0434497
1.18889	0.0434369
1.18944	0.0434182
1.19	0.0434353
1.19056	0.0433699
1.19111	0.0433834
1.19167	0.0433436
1.19222	0.0434056
1.19278	0.0434327
1.19333	0.0434319
1.19389	0.0434833
1.19444	0.0433083
1.195	0.0433707
1.19556	0.0433998
1.19611	0.0431838
1.19667	0.0432937
1.19722	0.0432281
1.19778	0.0430983
1.19833	0.0429033
1.19889	0.0429675
1.19944	0.042977
1.2	0.0433202
1.20056	0.0431777
1.20111	0.0430005
1.20167	0.0429596
1.20222	0.0428646
1.20278	0.0428464
1.20333	0.0428837
1.20389	0.0428908
1.20444	0.0428023
1.205	0.0426741
1.20556	0.0427164
1.20611	0.042957
1.20667	0.0429145
1.20722	0.0427618
1.20778	0.0427127
1.20833	0.0427966
1.20889	0.0428124
1.20944	0.0427585
1.21	0.0426744
1.21056	0.0426048
1.21111	0.0425808
1.21167	0.0426126
1.21222	0.0427266
1.21278	0.042664
1.21333	0.0425839
1.21389	0.0424211
1.21444	0.0424498
1.215	0.0425746
1.21556	0.042536
1.21611	0.0425002
1.21667	0.0424155
1.21722	0.0425357
1.21778	0.0423506
1.21833	0.0423066
1.21889	0.0423104
1.21944	0.0423156
1.22	0.0422878
1.22056	0.0421701
1.22111	0.0421018
1.22167	0.0420092
1.22222	0.042057
1.22278	0.0421357
1.22333	0.0421293
1.22389	0.042152
1.22444	0.0420241
1.225	0.042122
1.22556	0.0419192
1.22611	0.0418816
1.22667	0.0419141
1.22722	0.0418901
1.22778	0.0419515
1.22833	0.0419256
1.22889	0.0417969
1.22944	0.0419082
1.23	0.0419661
1.23056	0.0419215
1.23111	0.0420158
1.23167	0.0419139
1.23222	0.0417921
1.23278	0.041749
1.23333	0.0416558
1.23389	0.041643
1.23444	0.0417316
1.235	0.0418173
1.23556	0.0416875
1.23611	0.0417411
1.23667	0.0416997
1.23722	0.0416776
1.23778	0.041586
1.23833	0.0416063
1.23889	0.0415909
1.23944	0.0414189
1.24	0.0414539
1.24056	0.0415181
1.24111	0.041517
1.24167	0.0414836
1.24222	0.0414555
1.24278	0.0414725
1.24333	0.0416006
1.24389	0.0415074
1.24444	0.0415453
1.245	0.0413182
1.24556	0.04142
1.24611	0.0413236
1.24667	0.0412606
1.24722	0.0412245
1.24778	0.0412519
1.24833	0.0411708
1.24889	0.0411548
1.24944	0.0410818
1.25	0.0410985
1.25056	0.0410687
1.25111	0.040967
1.25167	0.0410067
1.25222	0.0409578
1.25278	0.0409757
1.25333	0.0409848
1.25389	0.0408183
1.25444	0.0408878
1.255	0.040956
1.25556	0.0408517
1.25611	0.0408068
1.25667	0.0409028
1.25722	0.0409014
1.25778	0.0409297
1.25833	0.0408799
1.25889	0.0408057
1.25944	0.0406575
1.26	0.0407075
1.26056	0.0406773
1.26111	0.0406414
1.26167	0.040405
1.26222	0.0404963
1.26278	0.0404946
1.26333	0.0405233
1.26389	0.0405236
1.26444	0.0404039
1.265	0.040444
1.26556	0.0403746
1.26611	0.0404189
1.26667	0.0404409
1.26722	0.0403847
1.26778	0.0404528
1.26833	0.0404748
1.26889	0.0403719
1.26944	0.0403877
1.27	0.0403566
1.27056	0.0403682
1.27111	0.0403537
1.27167	0.0404163
1.27222	0.040313
1.27278	0.0402972
1.27333	0.0403005
1.27389	0.0404339
1.27444	0.0404198
1.275	0.0403421
1.27556	0.0402481
1.27611	0.0404288
1.27667	0.040325
1.27722	0.0401823
1.27778	0.0402589
1.27833	0.0404049
1.27889	0.0401097
1.27944	0.0402476
1.28	0.0402736
1.28056	0.0403492
1.28111	0.0402909
1.28167	0.0401611
1.28222	0.0402675
1.28278	0.0400992
1.28333	0.0401513
1.28389	0.0401027
1.28444	0.0401311
1.285	0.0401074
1.28556	0.0401397
1.28611	0.0400831
1.28667	0.0400145
1.28722	0.0400935
1.28778	0.0401383
1.28833	0.0402023
1.28889	0.0401791
1.28944	0.0402481
1.29	0.0401841
1.29056	0.0402786
1.29111	0.040236
1.29167	0.0402616
1.29222	0.040212
1.29278	0.0401459
1.29333	0.0400074
1.29389	0.040019
1.29444	0.0401676
1.295	0.0401437
1.29556	0.0401711
1.29611	0.0400833
1.29667	0.0399842
1.29722	0.0400976
1.29778	0.0400025
1.29833	0.0399813
1.29889	0.039905
1.29944	0.0399729
1.3	0.0399947
1.30056	0.039873
1.30111	0.0398721
1.30167	0.0398612
1.30222	0.0398641
1.30278	0.0397923
1.30333	0.0398364
1.30389	0.0398141
1.30444	0.039779
1.305	0.0397726
1.30556	0.0399521
1.30611	0.0397672
1.30667	0.0396956
1.30722	0.0397801
1.30778	0.0396526
1.30833	0.0396806
1.30889	0.0396951
1.30944	0.039868
1.31	0.0397004
1.31056	0.0396442
1.31111	0.0396264
1.31167	0.0396133
1.31222	0.0395625
1.31278	0.0396023
1.31333	0.0395498
1.31389	0.0394522
1.31444	0.0394756
1.315	0.0394725
1.31556	0.0394927
1.31611	0.0395133
1.31667	0.039516
1.31722	0.039561
1.31778	0.0395486
1.31833	0.0394901
1.31889	0.0395198
1.31944	0.0394827
1.32	0.0394907
1.32056	0.0394463
1.32111	0.03938
1.32167	0.0393646
1.32222	0.0393273
1.32278	0.0393179
1.32333	0.0392822
1.32389	0.0392089
1.32444	0.0392177
1.325	0.0392613
1.32556	0.039182
1.32611	0.0392602
1.32667	0.0392264
1.32722	0.0392389
1.32778	0.0392075
1.32833	0.0392608
1.32889	0.0391952
1.32944	0.0392497
1.33	0.0393104
1.33056	0.0392386
1.33111	0.0392994
1.33167	0.0392234
1.33222	0.0392579
1.33278	0.0392337
1.33333	0.0392813
1.33389	0.0393049
1.33444	0.039312
1.335	0.0393413
1.33556	0.0393949
1.33611	0.0392384
1.33667	0.0391233
1.33722	0.0390911
1.33778	0.0389767
1.33833	0.039123
1.33889	0.0391757
1.33944	0.0391035
1.34	0.039158
1.34056	0.0390564
1.34111	0.0390676
1.34167	0.0390419
1.34222	0.0391963
1.34278	0.0391634
1.34333	0.039253
1.34389	0.0391316
1.34444	0.0392079
1.345	0.0391313
1.34556	0.0390184
1.34611	0.0391114
1.34667	0.0391106
1.34722	0.0390132
1.34778	0.0389678
1.34833	0.0390006
1.34889	0.0390271
1.34944	0.0390532
1.35	0.0389802
1.35056	0.0390001
1.35111	0.0389859
1.35167	0.0387803
1.35222	0.0387188
1.35278	0.0387953
1.35333	0.0388687
1.35389	0.0388566
1.35444	0.0388667
1.355	0.0389273
1.35556	0.0388699
1.35611	0.0387914
1.35667	0.0388126
1.35722	0.0388318
1.35778	0.0387467
1.35833	0.0388145
1.35889	0.038807
1.35944	0.0388836
1.36	0.0388112
1.36056	0.0387086
1.36111	0.0387676
1.36167	0.0387873
1.36222	0.0387428
1.36278	0.0388299
1.36333	0.0388005
1.36389	0.0388508
1.36444	0.038826
1.365	0.0388775
1.36556	0.0388809
1.36611	0.0388899
1.36667	0.038786
1.36722	0.03873
1.36778	0.0386366
1.36833	0.0387355
1.36889	0.0388825
1.36944	0.0389103
1.37	0.0387902
1.37056	0.0387721
1.37111	0.0387581
1.37167	0.0388241
1.37222	0.0387662
1.37278	0.038782
1.37333	0.0388105
1.37389	0.038682
1.37444	0.0387389
1.375	0.0386652
1.37556	0.0387885
1.37611	0.0387128
1.37667	0.0386439
1.37722	0.0386058
1.37778	0.0386304
1.37833	0.0386258
1.37889	0.0386317
1.37944	0.0385928
1.38	0.0385221
1.38056	0.0384516
1.38111	0.0384553
1.38167	0.0386377
1.38222	0.0385587
1.38278	0.0385942
1.38333	0.0385784
1.38389	0.0386943
1.38444	0.0386835
1.385	0.038694
1.38556	0.0385968
1.38611	0.0385957
1.38667	0.0386191
1.38722	0.0385932
1.38778	0.0385347
1.38833	0.038472
1.38889	0.0384065
1.38944	0.0384695
1.39	0.038519
1.39056	0.0384856
1.39111	0.0385421
1.39167	0.0386235
1.39222	0.0386952
1.39278	0.0385668
1.39333	0.0384902
1.39389	0.0384514
1.39444	0.0385256
1.395	0.0385175
1.39556	0.0385973
1.39611	0.0385301
1.39667	0.0384999
1.39722	0.0385118
1.39778	0.0384646
1.39833	0.0385437
1.39889	0.0386353
1.39944	0.0386992
1.4	0.0386295
1.40056	0.0385476
1.40111	0.0385915
1.40167	0.0385256
1.40222	0.0384587
1.40278	0.0385912
1.40333	0.0386006
1.40389	0.0384878
1.40444	0.0385198
1.405	0.03859
1.40556	0.0387417
1.40611	0.0387787
1.40667	0.038718
1.40722	0.0387675
1.40778	0.0388848
1.40833	0.0388813
1.40889	0.0389281
1.40944	0.0387376
1.41	0.0386437
1.41056	0.0386758
1.41111	0.0386378
1.41167	0.0387023
1.41222	0.0385783
1.41278	0.0386821
1.41333	0.0386173
1.41389	0.0384974
1.41444	0.0385443
1.415	0.0384644
1.41556	0.0386117
1.41611	0.0386132
1.41667	0.0386119
1.41722	0.0385518
1.41778	0.0385599
1.41833	0.0385106
1.41889	0.0385004
1.41944	0.0384742
1.42	0.0385149
1.42056	0.038417
1.42111	0.0385186
1.42167	0.0385419
1.42222	0.0385238
1.42278	0.0384157
1.42333	0.0384253
1.42389	0.0384409
1.42444	0.0384699
1.425	0.0385221
1.42556	0.0384569
1.42611	0.0384227
1.42667	0.0384252
1.42722	0.0383023
1.42778	0.0383733
1.42833	0.0382869
1.42889	0.0382761
1.42944	0.0382473
1.43	0.0382384
1.43056	0.0382745
1.43111	0.0382192
1.43167	0.0382109
1.43222	0.0382758
1.43278	0.0382295
1.43333	0.038235
1.43389	0.038217
1.43444	0.0382722
1.435	0.03828
1.43556	0.0383037
1.43611	0.0383256
1.43667	0.0384095
1.43722	0.0383268
1.43778	0.0382626
1.43833	0.0381296
1.43889	0.0381969
1.43944	0.0383147
1.44	0.0381171
1.44056	0.0381102
1.44111	0.0380744
1.44167	0.038111
1.44222	0.0381891
1.44278	0.0382182
1.44333	0.038232
1.44389	0.0381693
1.44444	0.0381498
1.445	0.0382561
1.44556	0.0382603
1.44611	0.0382251
1.44667	0.0382143
1.44722	0.0382
1.44778	0.038075
1.44833	0.0380823
1.44889	0.0381678
1.44944	0.0381631
1.45	0.0381854
1.45056	0.0382913
1.45111	0.0382749
1.45167	0.0382416
1.45222	0.0382336
1.45278	0.0381245
1.45333	0.0381159
1.45389	0.0380306
1.45444	0.0380879
1.455	0.0380856
1.45556	0.0381446
1.45611	0.0380473
1.45667	0.0380461
1.45722	0.0379123
1.45778	0.0380155
1.45833	0.0379423
1.45889	0.0381064
1.45944	0.0381265
1.46	0.0381523
1.46056	0.0382031
1.46111	0.0381641
1.46167	0.0381244
1.46222	0.0382117
1.46278	0.0382224
1.46333	0.0382277
1.46389	0.0380315
1.46444	0.038148
1.465	0.0381726
1.46556	0.0381534
1.46611	0.0381357
1.46667	0.0381572
1.46722	0.038012
1.46778	0.0380174
1.46833	0.0380398
1.46889	0.0380289
1.46944	0.0380004
1.47	0.037992
1.47056	0.0381338
1.47111	0.0380886
1.47167	0.0380485
1.47222	0.0381307
1.47278	0.0381874
1.47333	0.0382006
1.47389	0.0381663
1.47444	0.0380501
1.475	0.0381685
1.47556	0.0382648
1.47611	0.0381987
1.47667	0.0381622
1.47722	0.0380801
1.47778	0.0381334
1.47833	0.0380902
1.47889	0.0380656
1.47944	0.038061
1.48	0.0379953
1.48056	0.0381067
1.48111	0.0380944
1.48167	0.0382612
1.48222	0.0382889
1.48278	0.038131
1.48333	0.0380674
1.48389	0.0380647
1.48444	0.0380652
1.485	0.0380603
1.48556	0.0379365
1.48611	0.0379476
1.48667	0.037913
1.48722	0.0380297
1.48778	0.0380113
1.48833	0.0380206
1.48889	0.0380398
1.48944	0.0380147
1.49	0.0380031
1.49056	0.0379895
1.49111	0.0379979
1.49167	0.0380426
1.49222	0.0380308
1.49278	0.0381176
1.49333	0.0380436
1.49389	0.0380342
1.49444	0.0379951
1.495	0.0379451
1.49556	0.0379941
1.49611	0.0379582
1.49667	0.0380727
1.49722	0.0381129
1.49778	0.0381098
1.49833	0.0381313
1.49889	0.0380047
1.49944	0.0381427
1.5	0.038126
1.50056	0.0380521
1.50111	0.038147
1.50167	0.038093
1.50222	0.0380637
1.50278	0.0380308
1.50333	0.0380039
1.50389	0.037947
1.50444	0.0379945
1.505	0.0378731
1.50556	0.0378966
1.50611	0.0379638
1.50667	0.0379502
1.50722	0.0379765
1.50778	0.0380492
1.50833	0.0380926
1.50889	0.038014
1.50944	0.0379259
1.51	0.0380128
1.51056	0.0380837
1.51111	0.0380621
1.51167	0.0380387
1.51222	0.0380409
1.51278	0.0380688
1.51333	0.0380517
1.51389	0.0379646
1.51444	0.037985
1.515	0.037968
1.51556	0.0379783
1.51611	0.0379708
1.51667	0.0380285
1.51722	0.0380139
1.51778	0.0379396
1.51833	0.0379268
1.51889	0.0380138
1.51944	0.0379951
1.52	0.0379228
1.52056	0.03793
1.52111	0.0379965
1.52167	0.0381098
1.52222	0.0380367
1.52278	0.038098
1.52333	0.0380725
1.52389	0.0380949
1.52444	0.0381073
1.525	0.0380236
1.52556	0.0381139
1.52611	0.0380981
1.52667	0.0380332
1.52722	0.0380533
1.52778	0.0380442
1.52833	0.0380694
1.52889	0.0380131
1.52944	0.0380042
1.53	0.0380391
1.53056	0.0381068
1.53111	0.0380921
1.53167	0.0380522
1.53222	0.0380755
1.53278	0.0380728
1.53333	0.0380641
1.53389	0.0381514
1.53444	0.038096
1.535	0.0380432
1.53556	0.0379921
1.53611	0.0379555
1.53667	0.0379952
1.53722	0.0379152
1.53778	0.0378832
1.53833	0.0379092
1.53889	0.0379495
1.53944	0.0378981
1.54	0.0380039
1.54056	0.0379886
1.54111	0.0379856
1.54167	0.0379143
1.54222	0.0380008
1.54278	0.0379701
1.54333	0.0381404
1.54389	0.0379741
1.54444	0.0378902
1.545	0.0379978
1.54556	0.0380113
1.54611	0.0380765
1.54667	0.0380821
1.54722	0.0380586
1.54778	0.0380267
1.54833	0.0379744
1.54889	0.0381434
1.54944	0.0382067
1.55	0.0382709
1.55056	0.03828
1.55111	0.0382676
1.55167	0.0381999
1.55222	0.0381989
1.55278	0.0381611
1.55333	0.0382234
1.55389	0.0381475
1.55444	0.0382032
1.555	0.0381816
1.55556	0.0381797
1.55611	0.03823
1.55667	0.0382583
1.55722	0.0383804
1.55778	0.0382808
1.55833	0.0381066
1.55889	0.0381741
1.55944	0.0382553
1.56	0.0382845
1.56056	0.0383119
1.56111	0.03834
1.56167	0.0382506
1.56222	0.0382946
1.56278	0.0382921
1.56333	0.0384261
1.56389	0.0383585
1.56444	0.0382999
1.565	0.0382894
1.56556	0.0382814
1.56611	0.0383089
1.56667	0.0383207
1.56722	0.0383259
1.56778	0.0383328
1.56833	0.0384221
1.56889	0.038398
1.56944	0.0383642
1.57	0.0383368
1.57056	0.0382651
1.57111	0.0383398
1.57167	0.0383485
1.57222	0.0382969
1.57278	0.0384512
1.57333	0.0384935
1.57389	0.0384397
1.57444	0.0385037
1.575	0.0385601
1.57556	0.038477
1.57611	0.03847
1.57667	0.0384479
1.57722	0.0385026
1.57778	0.0385438
1.57833	0.0385773
1.57889	0.0385862
1.57944	0.0385962
1.58	0.0385626
1.58056	0.0385362
1.58111	0.0384763
1.58167	0.0385223
1.58222	0.0385175
1.58278	0.0385178
1.58333	0.038547
1.58389	0.0386561
1.58444	0.0385654
1.585	0.0385621
1.58556	0.0385885
1.58611	0.0386737
1.58667	0.0386529
1.58722	0.0387431
1.58778	0.0387594
1.58833	0.0386937
1.58889	0.038699
1.58944	0.0386224
1.59	0.0387064
1.59056	0.0388073
1.59111	0.0388824
1.59167	0.0388758
1.59222	0.0389409
1.59278	0.0389411
1.59333	0.0390067
1.59389	0.0389682
1.59444	0.0389394
1.595	0.0390486
1.59556	0.0390553
1.59611	0.0390944
1.59667	0.0391686
1.59722	0.0391114
1.59778	0.0391666
1.59833	0.0391076
1.59889	0.0393324
1.59944	0.0392173
1.6	0.0391586
1.60056	0.0390993
1.60111	0.0391207
1.60167	0.03912
1.60222	0.0390841
1.60278	0.0390915
1.60333	0.0391312
1.60389	0.0392538
1.60444	0.0392365
1.605	0.0392148
1.60556	0.0392388
1.60611	0.0392975
1.60667	0.039298
1.60722	0.0393533
1.60778	0.0393813
1.60833	0.0392078
1.60889	0.0393256
1.60944	0.0394396
1.61	0.0394339
1.61056	0.0393254
1.61111	0.0395322
1.61167	0.0395316
1.61222	0.0394593
1.61278	0.0395008
1.61333	0.0395923
1.61389	0.0395038
1.61444	0.0394708
1.615	0.039454
1.61556	0.0394359
1.61611	0.0395203
1.61667	0.0395402
1.61722	0.0395413
1.61778	0.039594
1.61833	0.039598
1.61889	0.0396208
1.61944	0.0395897
1.62	0.0396438
1.62056	0.0397784
1.62111	0.0396567
1.62167	0.0396521
1.62222	0.0397598
1.62278	0.0397854
1.62333	0.0397238
1.62389	0.0397491
1.62444	0.0398342
1.625	0.0398825
1.62556	0.0398418
1.62611	0.0398927
1.62667	0.0399612
1.62722	0.0399296
1.62778	0.0399897
1.62833	0.0400464
1.62889	0.0399896
1.62944	0.0400221
1.63	0.0401071
1.63056	0.040107
1.63111	0.0401286
1.63167	0.0402325
1.63222	0.040218
1.63278	0.0402863
1.63333	0.0404381
1.63389	0.040447
1.63444	0.0405211
1.635	0.0405116
1.63556	0.04057
1.63611	0.0406594
1.63667	0.0406832
1.63722	0.0407006
1.63778	0.0408046
1.63833	0.0408119
1.63889	0.0409313
1.63944	0.0409526
1.64	0.0410219
1.64056	0.0409818
1.64111	0.0409654
1.64167	0.0409678
1.64222	0.0409511
1.64278	0.041033
1.64333	0.0410774
1.64389	0.0411857
1.64444	0.0412687
1.645	0.0413907
1.64556	0.0413903
1.64611	0.0414243
1.64667	0.0415547
1.64722	0.041651
1.64778	0.0417477
1.64833	0.0417922
1.64889	0.041738
1.64944	0.0416504
1.65	0.0416943
1.65056	0.0417393
1.65111	0.0417911
1.65167	0.0418653
1.65222	0.0420546
1.65278	0.0420632
1.65333	0.0422072
1.65389	0.0422514
1.65444	0.0423325
1.655	0.0423875
1.65556	0.0425108
1.65611	0.0425575
1.65667	0.0427035
1.65722	0.0427964
1.65778	0.0428082
1.65833	0.0428347
1.65889	0.0429519
1.65944	0.0430875
1.66	0.0431902
1.66056	0.0433948
1.66111	0.0435072
1.66167	0.0435944
1.66222	0.0436074
1.66278	0.0436558
1.66333	0.0437384
1.66389	0.0436837
1.66444	0.0438365
1.665	0.0439709
1.66556	0.044178
1.66611	0.0442168
1.66667	0.0445214
1.66722	0.0445441
1.66778	0.0447727
1.66833	0.0449396
1.66889	0.0450354
1.66944	0.045237
1.67	0.0454387
1.67056	0.0455396
1.67111	0.0457503
1.67167	0.0458803
1.67222	0.0460556
1.67278	0.0463298
1.67333	0.0465299
1.67389	0.0466423
1.67444	0.046906
1.675	0.0471689
1.67556	0.0474005
1.67611	0.0477331
1.67667	0.0480057
1.67722	0.048247
1.67778	0.0485738
1.67833	0.0489888
1.67889	0.0492611
1.67944	0.0495328
1.68	0.0496579
1.68056	0.0500419
1.68111	0.0504301
1.68167	0.0508465
1.68222	0.0512865
1.68278	0.0518686
1.68333	0.0522711
1.68389	0.0527481
1.68444	0.053205
1.685	0.0538146
1.68556	0.0543191
1.68611	0.0549964
1.68667	0.0555334
1.68722	0.0561708
1.68778	0.056931
1.68833	0.0577343
1.68889	0.0586159
1.68944	0.0594694
1.69	0.0604123
1.69056	0.0613792
1.69111	0.062536
1.69167	0.0637253
1.69222	0.0650535
1.69278	0.0666969
1.69333	0.0682775
1.69389	0.0702993
1.69444	0.07207
1.695	0.0740037
1.69556	0.0760532
1.69611	0.0783201
1.69667	0.0811067
1.69722	0.0847685
1.69778	0.0890451
1.69833	0.09401
1.69889	0.10061
1.69944	0.108707
1.7	0.119317
1.70056	0.134231
1.70111	0.156217
1.70167	0.188783
1.70222	0.240848
1.70278	0.312796
1.70333	0.384781
1.70389	0.444869
1.70444	0.518186
1.705	0.616711
1.70556	0.723426
1.70611	0.817562
1.70667	0.91449
1.70722	1.02491
1.70778	1.12757
1.70833	1.25507
1.70876	1.41922

## Sheet: Figure 2b
Time (h)	Voltage (V)
0.000555556	0.486435
0.00111111	0.245286
0.00166667	0.0139388
0.00222222	-0.133524
0.00277778	-0.111266
0.00333333	-0.0916914
0.00388889	-0.0815167
0.00444444	-0.0758216
0.005	-0.0723135
0.00555556	-0.0700031
0.00611111	-0.068183
0.00666667	-0.066832
0.00722222	-0.0659723
0.00777778	-0.0651872
0.00833333	-0.0644552
0.00888889	-0.0637821
0.00944444	-0.0632396
0.01	-0.0628629
0.0105556	-0.0625027
0.0111111	-0.0622471
0.0116667	-0.0619206
0.0122222	-0.061634
0.0127778	-0.0613541
0.0133333	-0.0612049
0.0138889	-0.060927
0.0144444	-0.0608294
0.015	-0.0606685
0.0155556	-0.0603996
0.0161111	-0.060246
0.0166667	-0.0601223
0.0172222	-0.0600131
0.0177778	-0.0599117
0.0183333	-0.0597154
0.0188889	-0.0595828
0.0194444	-0.0595766
0.02	-0.0594061
0.0205556	-0.0592842
0.0211111	-0.0592439
0.0216667	-0.0591219
0.0222222	-0.0589891
0.0227778	-0.05895
0.0233333	-0.0587752
0.0238889	-0.0586598
0.0244444	-0.0586275
0.025	-0.0585664
0.0255556	-0.0583283
0.0261111	-0.0582864
0.0266667	-0.0582438
0.0272222	-0.0581868
0.0277778	-0.0581056
0.0283333	-0.0579668
0.0288889	-0.0579127
0.0294444	-0.0578236
0.03	-0.0577993
0.0305556	-0.0577194
0.0311111	-0.0575795
0.0316667	-0.0576271
0.0322222	-0.0575572
0.0327778	-0.0574638
0.0333333	-0.0574271
0.0338889	-0.057281
0.0344444	-0.0573018
0.035	-0.0571985
0.0355556	-0.0571562
0.0361111	-0.0571592
0.0366667	-0.0572084
0.0372222	-0.057151
0.0377778	-0.0570864
0.0383333	-0.0569446
0.0388889	-0.05707
0.0394444	-0.0570257
0.04	-0.0569877
0.0405556	-0.0570471
0.0411111	-0.0569218
0.0416667	-0.0567501
0.0422222	-0.0568031
0.0427778	-0.0568176
0.0433333	-0.0567437
0.0438889	-0.0567794
0.0444444	-0.0568005
0.045	-0.0567627
0.0455556	-0.0567374
0.0461111	-0.0567588
0.0466667	-0.0567218
0.0472222	-0.0567421
0.0477778	-0.0566911
0.0483333	-0.0567346
0.0488889	-0.05673
0.0494444	-0.0567271
0.05	-0.0566737
0.0505556	-0.0568584
0.0511111	-0.0567604
0.0516667	-0.0566597
0.0522222	-0.0566042
0.0527778	-0.0565994
0.0533333	-0.0566076
0.0538889	-0.0565736
0.0544444	-0.056652
0.055	-0.0566753
0.0555556	-0.0565947
0.0561111	-0.056538
0.0566667	-0.0564075
0.0572222	-0.0564649
0.0577778	-0.056449
0.0583333	-0.0564678
0.0588889	-0.0565197
0.0594444	-0.0565124
0.06	-0.0564595
0.0605556	-0.0564586
0.0611111	-0.0564897
0.0616667	-0.0563726
0.0622222	-0.05639
0.0627778	-0.0564369
0.0633333	-0.0563936
0.0638889	-0.0564901
0.0644444	-0.0564588
0.065	-0.0563886
0.0655556	-0.056407
0.0661111	-0.056468
0.0666667	-0.0565711
0.0672222	-0.0564226
0.0677778	-0.056439
0.0683333	-0.0564324
0.0688889	-0.0564293
0.0694444	-0.0564121
0.07	-0.0564754
0.0705556	-0.0564677
0.0711111	-0.0563197
0.0716667	-0.0564444
0.0722222	-0.0563838
0.0727778	-0.0564246
0.0733333	-0.0563936
0.0738889	-0.0565315
0.0744444	-0.056562
0.075	-0.0564391
0.0755556	-0.0563932
0.0761111	-0.0563891
0.0766667	-0.0563436
0.0772222	-0.0564218
0.0777778	-0.0565948
0.0783333	-0.0566397
0.0788889	-0.056544
0.0794444	-0.0565559
0.08	-0.0566245
0.0805556	-0.0567586
0.0811111	-0.0566937
0.0816667	-0.0566307
0.0822222	-0.0566405
0.0827778	-0.0566885
0.0833333	-0.056705
0.0838889	-0.0568483
0.0844444	-0.0569177
0.085	-0.0568922
0.0855556	-0.0569591
0.0861111	-0.0569332
0.0866667	-0.0569107
0.0872222	-0.0569268
0.0877778	-0.0569084
0.0883333	-0.0568912
0.0888889	-0.05688
0.0894444	-0.056892
0.09	-0.0569611
0.0905556	-0.0569206
0.0911111	-0.056941
0.0916667	-0.0569871
0.0922222	-0.0570354
0.0927778	-0.0571012
0.0933333	-0.0570976
0.0938889	-0.0569623
0.0944444	-0.0569472
0.095	-0.0570436
0.0955556	-0.0570455
0.0961111	-0.0570683
0.0966667	-0.0571058
0.0972222	-0.0571585
0.0977778	-0.0571788
0.0983333	-0.057184
0.0988889	-0.0573427
0.0994444	-0.0573118
0.1	-0.057306
0.100556	-0.0573638
0.101111	-0.057291
0.101667	-0.0573003
0.102222	-0.0573236
0.102778	-0.057401
0.103333	-0.0574481
0.103889	-0.0575103
0.104444	-0.0575154
0.105	-0.0574713
0.105556	-0.0575459
0.106111	-0.0575381
0.106667	-0.0575911
0.107222	-0.057579
0.107778	-0.0575794
0.108333	-0.0576553
0.108889	-0.0576737
0.109444	-0.0577541
0.11	-0.0577141
0.110556	-0.0576774
0.111111	-0.0577579
0.111667	-0.0578611
0.112222	-0.0578002
0.112778	-0.0578152
0.113333	-0.0578922
0.113889	-0.0579685
0.114444	-0.0580079
0.115	-0.0580722
0.115556	-0.058118
0.116111	-0.058096
0.116667	-0.0580798
0.117222	-0.0580309
0.117778	-0.0579163
0.118333	-0.0579497
0.118889	-0.0579777
0.119444	-0.0580384
0.12	-0.0579399
0.120556	-0.0580693
0.121111	-0.0579742
0.121667	-0.0579514
0.122222	-0.0579718
0.122778	-0.0579815
0.123333	-0.0581173
0.123889	-0.0581451
0.124444	-0.0582445
0.125	-0.0581656
0.125556	-0.0580889
0.126111	-0.0580898
0.126667	-0.0582415
0.127222	-0.0582981
0.127778	-0.0583309
0.128333	-0.0583149
0.128889	-0.058412
0.129444	-0.0584322
0.13	-0.0585394
0.130556	-0.0583613
0.131111	-0.0583881
0.131667	-0.0584132
0.132222	-0.058344
0.132778	-0.0585922
0.133333	-0.0588489
0.133889	-0.0587964
0.134444	-0.0589265
0.135	-0.0588909
0.135556	-0.0589533
0.136111	-0.0590291
0.136667	-0.0590913
0.137222	-0.0591813
0.137778	-0.0591511
0.138333	-0.0592958
0.138889	-0.0592882
0.139444	-0.0592421
0.14	-0.0592332
0.140556	-0.0593136
0.141111	-0.059368
0.141667	-0.0592598
0.142222	-0.0594411
0.142778	-0.0595366
0.143333	-0.0596113
0.143889	-0.0597418
0.144444	-0.0598701
0.145	-0.0600302
0.145556	-0.0601021
0.146111	-0.0601686
0.146667	-0.0602411
0.147222	-0.0604222
0.147778	-0.0605195
0.148333	-0.0605578
0.148889	-0.0607556
0.149444	-0.0607167
0.15	-0.060867
0.150556	-0.0609744
0.151111	-0.0610279
0.151667	-0.0611897
0.152222	-0.0613859
0.152778	-0.0613892
0.153333	-0.0615061
0.153889	-0.0615895
0.154444	-0.0618807
0.155	-0.0620544
0.155556	-0.0623281
0.156111	-0.0625231
0.156667	-0.0627182
0.157222	-0.0628291
0.157778	-0.0629994
0.158333	-0.0631191
0.158889	-0.0632143
0.159444	-0.063341
0.16	-0.0637816
0.160556	-0.0639086
0.161111	-0.0641274
0.161667	-0.064299
0.162222	-0.0644828
0.162778	-0.064704
0.163333	-0.0648685
0.163889	-0.0650889
0.164444	-0.0654532
0.165	-0.0661194
0.165556	-0.0665735
0.166111	-0.0668373
0.166667	-0.067432
0.167222	-0.0678859
0.167778	-0.0681006
0.168333	-0.0685395
0.168889	-0.0689937
0.169444	-0.0694463
0.17	-0.0697832
0.170556	-0.0705691
0.171111	-0.0710171
0.171667	-0.0720097
0.172222	-0.0728016
0.172778	-0.0736372
0.173333	-0.074177
0.173889	-0.0747496
0.174444	-0.0751934
0.175	-0.0758896
0.175556	-0.0764206
0.176111	-0.076825
0.176667	-0.0780928
0.177222	-0.0788388
0.177778	-0.0796444
0.178333	-0.0800733
0.178889	-0.0805117
0.179444	-0.0810853
0.18	-0.0815847
0.180556	-0.0821961
0.181111	-0.0827435
0.181667	-0.0836528
0.182222	-0.0844181
0.182778	-0.0849303
0.183333	-0.0857998
0.183889	-0.0868854
0.184444	-0.0875406
0.185	-0.088197
0.185556	-0.0888326
0.186111	-0.0897695
0.186667	-0.0902155
0.187222	-0.090913
0.187778	-0.0913395
0.188333	-0.091863
0.188889	-0.092669
0.189444	-0.0935661
0.19	-0.0939497
0.190556	-0.094235
0.191111	-0.0948066
0.191667	-0.0955493
0.192222	-0.0960701
0.192778	-0.096791
0.193333	-0.0975561
0.193889	-0.0985693
0.194444	-0.0991707
0.195	-0.100137
0.195556	-0.101052
0.196111	-0.101848
0.196667	-0.102324
0.197222	-0.103243
0.197778	-0.104322
0.198333	-0.104947
0.198889	-0.105733
0.199444	-0.106575
0.2	-0.107201
0.200556	-0.108091
0.201111	-0.108813
0.201667	-0.109861
0.202222	-0.110733
0.202778	-0.111488
0.203333	-0.112116
0.203889	-0.112711
0.204444	-0.113254
0.205	-0.114116
0.205556	-0.11475
0.206111	-0.115124
0.206667	-0.115577
0.207222	-0.116332
0.207778	-0.117176
0.208333	-0.117982
0.208889	-0.118474
0.209444	-0.118878
0.21	-0.119375
0.210556	-0.120205
0.211111	-0.120948
0.211667	-0.121272
0.212222	-0.121633
0.212778	-0.121864
0.213333	-0.122042
0.213889	-0.122395
0.214444	-0.12257
0.215	-0.122748
0.215556	-0.122869
0.216111	-0.123042
0.216667	-0.123186
0.217222	-0.123198
0.217778	-0.123482
0.218333	-0.123582
0.218889	-0.123614
0.219444	-0.123782
0.22	-0.123537
0.220556	-0.123485
0.221111	-0.123469
0.221667	-0.123468
0.222222	-0.123639
0.222778	-0.123556
0.223333	-0.123582
0.223889	-0.123389
0.224444	-0.123304
0.225	-0.123311
0.225556	-0.123369
0.226111	-0.123189
0.226667	-0.123358
0.227222	-0.123481
0.227778	-0.123153
0.228333	-0.123017
0.228889	-0.122939
0.229444	-0.123006
0.23	-0.122943
0.230556	-0.122851
0.231111	-0.122688
0.231667	-0.122655
0.232222	-0.122728
0.232778	-0.122553
0.233333	-0.122277
0.233889	-0.121945
0.234444	-0.121872
0.235	-0.121596
0.235556	-0.121503
0.236111	-0.12155
0.236667	-0.121324
0.237222	-0.121199
0.237778	-0.121086
0.238333	-0.121055
0.238889	-0.120959
0.239444	-0.120719
0.24	-0.120622
0.240556	-0.120635
0.241111	-0.120432
0.241667	-0.120115
0.242222	-0.120284
0.242778	-0.12028
0.243333	-0.119935
0.243889	-0.119815
0.244444	-0.119495
0.245	-0.119295
0.245556	-0.119444
0.246111	-0.119063
0.246667	-0.119019
0.247222	-0.118717
0.247778	-0.118662
0.248333	-0.118659
0.248889	-0.118795
0.249444	-0.118632
0.25	-0.118261
0.250556	-0.118071
0.251111	-0.11817
0.251667	-0.117782
0.252222	-0.117493
0.252778	-0.117398
0.253333	-0.11744
0.253889	-0.117392
0.254444	-0.117137
0.255	-0.117236
0.255556	-0.117023
0.256111	-0.116839
0.256667	-0.116776
0.257222	-0.11677
0.257778	-0.116609
0.258333	-0.116375
0.258889	-0.116253
0.259444	-0.116405
0.26	-0.115968
0.260556	-0.115851
0.261111	-0.115758
0.261667	-0.115438
0.262222	-0.115247
0.262778	-0.115245
0.263333	-0.115308
0.263889	-0.11502
0.264444	-0.114811
0.265	-0.11456
0.265556	-0.114234
0.266111	-0.11425
0.266667	-0.113968
0.267222	-0.113649
0.267778	-0.113494
0.268333	-0.113493
0.268889	-0.113423
0.269444	-0.113397
0.27	-0.113217
0.270556	-0.113201
0.271111	-0.113172
0.271667	-0.11296
0.272222	-0.112894
0.272778	-0.112792
0.273333	-0.112727
0.273889	-0.112667
0.274444	-0.112444
0.275	-0.112281
0.275556	-0.11221
0.276111	-0.112244
0.276667	-0.112481
0.277222	-0.112353
0.277778	-0.111997
0.278333	-0.111973
0.278889	-0.111888
0.279444	-0.111884
0.28	-0.111801
0.280556	-0.111672
0.281111	-0.111503
0.281667	-0.111463
0.282222	-0.111253
0.282778	-0.111193
0.283333	-0.110935
0.283889	-0.110958
0.284444	-0.110886
0.285	-0.110979
0.285556	-0.110984
0.286111	-0.110854
0.286667	-0.110746
0.287222	-0.110732
0.287778	-0.110892
0.288333	-0.110632
0.288889	-0.11024
0.289444	-0.109959
0.29	-0.109776
0.290556	-0.109541
0.291111	-0.10967
0.291667	-0.109713
0.292222	-0.109776
0.292778	-0.109602
0.293333	-0.109675
0.293889	-0.109529
0.294444	-0.109287
0.295	-0.109173
0.295556	-0.109017
0.296111	-0.108852
0.296667	-0.108699
0.297222	-0.108597
0.297778	-0.108833
0.298333	-0.108978
0.298889	-0.108684
0.299444	-0.108606
0.3	-0.108581
0.300556	-0.108312
0.301111	-0.108154
0.301667	-0.108156
0.302222	-0.108135
0.302778	-0.108111
0.303333	-0.108056
0.303889	-0.107931
0.304444	-0.107842
0.305	-0.107768
0.305556	-0.107676
0.306111	-0.107598
0.306667	-0.107634
0.307222	-0.107602
0.307778	-0.107252
0.308333	-0.10711
0.308889	-0.107207
0.309444	-0.107128
0.31	-0.107068
0.310556	-0.107072
0.311111	-0.107017
0.311667	-0.106918
0.312222	-0.106778
0.312778	-0.106651
0.313333	-0.106592
0.313889	-0.106687
0.314444	-0.106496
0.315	-0.106486
0.315556	-0.106278
0.316111	-0.106026
0.316667	-0.106099
0.317222	-0.106179
0.317778	-0.106157
0.318333	-0.105973
0.318889	-0.106032
0.319444	-0.105973
0.32	-0.106125
0.320556	-0.10594
0.321111	-0.105768
0.321667	-0.105616
0.322222	-0.105664
0.322778	-0.105669
0.323333	-0.105567
0.323889	-0.105334
0.324444	-0.105309
0.325	-0.105347
0.325556	-0.105277
0.326111	-0.105158
0.326667	-0.105076
0.327222	-0.104974
0.327778	-0.104992
0.328333	-0.105035
0.328889	-0.104983
0.329444	-0.104915
0.33	-0.105054
0.330556	-0.105035
0.331111	-0.104844
0.331667	-0.104774
0.332222	-0.104455
0.332778	-0.104408
0.333333	-0.104351
0.333889	-0.104178
0.334444	-0.104044
0.335	-0.104191
0.335556	-0.104165
0.336111	-0.103992
0.336667	-0.103785
0.337222	-0.103718
0.337778	-0.103826
0.338333	-0.103651
0.338889	-0.103672
0.339444	-0.103555
0.34	-0.103287
0.340556	-0.103291
0.341111	-0.103398
0.341667	-0.103306
0.342222	-0.103368
0.342778	-0.103193
0.343333	-0.102992
0.343889	-0.103031
0.344444	-0.10287
0.345	-0.102741
0.345556	-0.102608
0.346111	-0.102439
0.346667	-0.102434
0.347222	-0.102351
0.347778	-0.102333
0.348333	-0.102312
0.348889	-0.102111
0.349444	-0.102252
0.35	-0.102377
0.350556	-0.102453
0.351111	-0.102395
0.351667	-0.102428
0.352222	-0.102302
0.352778	-0.102219
0.353333	-0.102164
0.353889	-0.101833
0.354444	-0.101833
0.355	-0.102049
0.355556	-0.101888
0.356111	-0.101752
0.356667	-0.101914
0.357222	-0.101782
0.357778	-0.101838
0.358333	-0.101776
0.358889	-0.1017
0.359444	-0.101631
0.36	-0.101613
0.360556	-0.101583
0.361111	-0.101363
0.361667	-0.101382
0.362222	-0.101448
0.362778	-0.101181
0.363333	-0.101008
0.363889	-0.101055
0.364444	-0.101001
0.365	-0.100983
0.365556	-0.100991
0.366111	-0.100878
0.366667	-0.100878
0.367222	-0.100903
0.367778	-0.10094
0.368333	-0.100863
0.368889	-0.100917
0.369444	-0.101071
0.37	-0.101162
0.370556	-0.100913
0.371111	-0.100851
0.371667	-0.100661
0.372222	-0.100674
0.372778	-0.10053
0.373333	-0.100474
0.373889	-0.100468
0.374444	-0.100441
0.375	-0.100333
0.375556	-0.100426
0.376111	-0.100207
0.376667	-0.10018
0.377222	-0.0999502
0.377778	-0.0999392
0.378333	-0.0997775
0.378889	-0.0999051
0.379444	-0.0998886
0.38	-0.0998788
0.380556	-0.09968
0.381111	-0.0996927
0.381667	-0.0995805
0.382222	-0.099678
0.382778	-0.0996558
0.383333	-0.0996183
0.383889	-0.0996427
0.384444	-0.0994886
0.385	-0.0994798
0.385556	-0.0994269
0.386111	-0.0993579
0.386667	-0.0994974
0.387222	-0.0994992
0.387778	-0.0992832
0.388333	-0.0992937
0.388889	-0.099386
0.389444	-0.0992649
0.39	-0.0991687
0.390556	-0.0990168
0.391111	-0.0989816
0.391667	-0.0990757
0.392222	-0.0990669
0.392778	-0.0989408
0.393333	-0.098864
0.393889	-0.0988529
0.394444	-0.0988637
0.395	-0.0988227
0.395556	-0.0989718
0.396111	-0.0987911
0.396667	-0.0986555
0.397222	-0.0987201
0.397778	-0.0985769
0.398333	-0.0986021
0.398889	-0.0985153
0.399444	-0.0982816
0.4	-0.098192
0.400556	-0.0980333
0.401111	-0.097958
0.401667	-0.0978859
0.402222	-0.0976939
0.402778	-0.097844
0.403333	-0.0978229
0.403889	-0.0976849
0.404444	-0.0977255
0.405	-0.0977754
0.405556	-0.0976339
0.406111	-0.0977162
0.406667	-0.0976788
0.407222	-0.0975253
0.407778	-0.09726
0.408333	-0.097289
0.408889	-0.0973086
0.409444	-0.0972336
0.41	-0.0972354
0.410556	-0.097173
0.411111	-0.0971474
0.411667	-0.0972811
0.412222	-0.0970752
0.412778	-0.0970262
0.413333	-0.0971101
0.413889	-0.0971112
0.414444	-0.0970304
0.415	-0.0969613
0.415556	-0.0969527
0.416111	-0.0969218
0.416667	-0.0968889
0.417222	-0.0969134
0.417778	-0.0970459
0.418333	-0.096972
0.418889	-0.0968748
0.419444	-0.0969717
0.42	-0.0969005
0.420556	-0.0969482
0.421111	-0.0968734
0.421667	-0.0968116
0.422222	-0.0967731
0.422778	-0.0970096
0.423333	-0.0969508
0.423889	-0.0968714
0.424444	-0.0967309
0.425	-0.0966794
0.425556	-0.0967948
0.426111	-0.0966467
0.426667	-0.096478
0.427222	-0.0965582
0.427778	-0.0964314
0.428333	-0.0962719
0.428889	-0.0961578
0.429444	-0.0962548
0.43	-0.0960336
0.430556	-0.0961148
0.431111	-0.0962268
0.431667	-0.0962166
0.432222	-0.0959705
0.432778	-0.0959251
0.433333	-0.0959169
0.433889	-0.0957274
0.434444	-0.0957448
0.435	-0.0957353
0.435556	-0.0954745
0.436111	-0.0956563
0.436667	-0.0956604
0.437222	-0.0956606
0.437778	-0.0955929
0.438333	-0.0955932
0.438889	-0.0954644
0.439444	-0.0953965
0.44	-0.0953165
0.440556	-0.0951212
0.441111	-0.095169
0.441667	-0.0951115
0.442222	-0.0951556
0.442778	-0.0949702
0.443333	-0.0950625
0.443889	-0.0949868
0.444444	-0.0947556
0.445	-0.0944654
0.445556	-0.094493
0.446111	-0.0945274
0.446667	-0.0946817
0.447222	-0.0946767
0.447778	-0.0944689
0.448333	-0.0945586
0.448889	-0.0945617
0.449444	-0.0944136
0.45	-0.0941934
0.450556	-0.094251
0.451111	-0.0941305
0.451667	-0.0940444
0.452222	-0.0941101
0.452778	-0.0940838
0.453333	-0.094008
0.453889	-0.0939072
0.454444	-0.0938735
0.455	-0.0939004
0.455556	-0.0936629
0.456111	-0.0938046
0.456667	-0.0937345
0.457222	-0.0936728
0.457778	-0.0937568
0.458333	-0.0936084
0.458889	-0.0937182
0.459444	-0.0935819
0.46	-0.0935254
0.460556	-0.093443
0.461111	-0.0934366
0.461667	-0.0935058
0.462222	-0.0934728
0.462778	-0.0934455
0.463333	-0.0933334
0.463889	-0.0932443
0.464444	-0.0933954
0.465	-0.0934354
0.465556	-0.0934726
0.466111	-0.0935727
0.466667	-0.0934264
0.467222	-0.0933407
0.467778	-0.0934778
0.468333	-0.093437
0.468889	-0.0934469
0.469444	-0.0932951
0.47	-0.0933134
0.470556	-0.0933148
0.471111	-0.0931418
0.471667	-0.0932151
0.472222	-0.0932571
0.472778	-0.0933298
0.473333	-0.093332
0.473889	-0.0932033
0.474444	-0.0931454
0.475	-0.0931169
0.475556	-0.0930559
0.476111	-0.0932158
0.476667	-0.0930509
0.477222	-0.0931976
0.477778	-0.0931407
0.478333	-0.0931084
0.478889	-0.0930518
0.479444	-0.0930888
0.48	-0.0929916
0.480556	-0.0926964
0.481111	-0.0927931
0.481667	-0.0929814
0.482222	-0.0928458
0.482778	-0.0928074
0.483333	-0.0927062
0.483889	-0.0926773
0.484444	-0.0925249
0.485	-0.0926598
0.485556	-0.0926038
0.486111	-0.0925262
0.486667	-0.0925577
0.487222	-0.0922911
0.487778	-0.0923523
0.488333	-0.0923481
0.488889	-0.0924146
0.489444	-0.092455
0.49	-0.0925207
0.490556	-0.0924804
0.491111	-0.0922722
0.491667	-0.0922943
0.492222	-0.0922788
0.492778	-0.0924982
0.493333	-0.09239
0.493889	-0.0924918
0.494444	-0.0923423
0.495	-0.0922541
0.495556	-0.0922283
0.496111	-0.0922064
0.496667	-0.0921366
0.497222	-0.09219
0.497778	-0.092211
0.498333	-0.0922183
0.498889	-0.092186
0.499444	-0.0918827
0.5	-0.0918579
0.500556	-0.0919246
0.501111	-0.0918954
0.501667	-0.0918443
0.502222	-0.0918917
0.502778	-0.0918678
0.503333	-0.0916402
0.503889	-0.0915252
0.504444	-0.0915487
0.505	-0.0915511
0.505556	-0.0915249
0.506111	-0.0916864
0.506667	-0.091658
0.507222	-0.0916849
0.507778	-0.0916744
0.508333	-0.0916578
0.508889	-0.0915738
0.509444	-0.0914754
0.51	-0.0916631
0.510556	-0.0916244
0.511111	-0.0916506
0.511667	-0.0916378
0.512222	-0.091621
0.512778	-0.0915464
0.513333	-0.0916176
0.513889	-0.0914753
0.514444	-0.0917106
0.515	-0.0915796
0.515556	-0.0916281
0.516111	-0.0916119
0.516667	-0.0915138
0.517222	-0.091615
0.517778	-0.0915984
0.518333	-0.0913782
0.518889	-0.0915416
0.519444	-0.0913811
0.52	-0.0914141
0.520556	-0.0913864
0.521111	-0.091473
0.521667	-0.0915427
0.522222	-0.0913967
0.522778	-0.0913076
0.523333	-0.0912015
0.523889	-0.0912009
0.524444	-0.0913177
0.525	-0.0913343
0.525556	-0.0911559
0.526111	-0.0912494
0.526667	-0.0913412
0.527222	-0.0912138
0.527778	-0.0911987
0.528333	-0.0911256
0.528889	-0.0909766
0.529444	-0.0909735
0.53	-0.0910275
0.530556	-0.0910046
0.531111	-0.0909325
0.531667	-0.0908967
0.532222	-0.0909301
0.532778	-0.0910535
0.533333	-0.091037
0.533889	-0.090937
0.534444	-0.090924
0.535	-0.0908802
0.535556	-0.0907735
0.536111	-0.0907759
0.536667	-0.090768
0.537222	-0.0908137
0.537778	-0.0908359
0.538333	-0.0907335
0.538889	-0.0906551
0.539444	-0.0905594
0.54	-0.0905893
0.540556	-0.0904804
0.541111	-0.0906592
0.541667	-0.0905666
0.542222	-0.0907134
0.542778	-0.0905318
0.543333	-0.0905496
0.543889	-0.0904707
0.544444	-0.0903614
0.545	-0.0904104
0.545556	-0.090456
0.546111	-0.0904092
0.546667	-0.090362
0.547222	-0.0905255
0.547778	-0.0904383
0.548333	-0.0904926
0.548889	-0.0905982
0.549444	-0.0904602
0.55	-0.0904894
0.550556	-0.0902681
0.551111	-0.0902461
0.551667	-0.0904064
0.552222	-0.0903361
0.552778	-0.090644
0.553333	-0.0905493
0.553889	-0.0905392
0.554444	-0.0904129
0.555	-0.0904008
0.555556	-0.0902561
0.556111	-0.0905022
0.556667	-0.0903413
0.557222	-0.0903738
0.557778	-0.0904158
0.558333	-0.0903566
0.558889	-0.0902094
0.559444	-0.0903554
0.56	-0.0903609
0.560556	-0.0902427
0.561111	-0.0902134
0.561667	-0.0902784
0.562222	-0.0903168
0.562778	-0.0904812
0.563333	-0.0902226
0.563889	-0.0902198
0.564444	-0.0902127
0.565	-0.0902332
0.565556	-0.0901085
0.566111	-0.089931
0.566667	-0.0900772
0.567222	-0.0900931
0.567778	-0.0898805
0.568333	-0.0898897
0.568889	-0.0899683
0.569444	-0.0898934
0.57	-0.0898669
0.570556	-0.0899452
0.571111	-0.0899678
0.571667	-0.0898633
0.572222	-0.089975
0.572778	-0.0898721
0.573333	-0.0897956
0.573889	-0.0898084
0.574444	-0.0897766
0.575	-0.0897522
0.575556	-0.0897028
0.576111	-0.089768
0.576667	-0.0898631
0.577222	-0.0898731
0.577778	-0.0897675
0.578333	-0.0895795
0.578889	-0.0897345
0.579444	-0.0896074
0.58	-0.0897091
0.580556	-0.0897727
0.581111	-0.0897
0.581667	-0.0896903
0.582222	-0.0898936
0.582778	-0.0899405
0.583333	-0.0900474
0.583889	-0.0899073
0.584444	-0.089688
0.585	-0.0897679
0.585556	-0.0897899
0.586111	-0.0899002
0.586667	-0.0898383
0.587222	-0.0896839
0.587778	-0.0897165
0.588333	-0.0897083
0.588889	-0.0896559
0.589444	-0.0896338
0.59	-0.0896271
0.590556	-0.0894535
0.591111	-0.0896186
0.591667	-0.0897159
0.592222	-0.0895142
0.592778	-0.0894969
0.593333	-0.0893136
0.593889	-0.0894106
0.594444	-0.0894658
0.595	-0.0891823
0.595556	-0.0892383
0.596111	-0.0892349
0.596667	-0.089161
0.597222	-0.0893273
0.597778	-0.0891273
0.598333	-0.0893085
0.598889	-0.0892094
0.599444	-0.0891456
0.6	-0.089145
0.600556	-0.0890287
0.601111	-0.0889937
0.601667	-0.0890809
0.602222	-0.0891179
0.602778	-0.0891172
0.603333	-0.0890181
0.603889	-0.0891961
0.604444	-0.0890416
0.605	-0.0889437
0.605556	-0.0890268
0.606111	-0.0890969
0.606667	-0.0889971
0.607222	-0.0888735
0.607778	-0.0886144
0.608333	-0.0887478
0.608889	-0.0888471
0.609444	-0.0886449
0.61	-0.0886395
0.610556	-0.0887589
0.611111	-0.0888721
0.611667	-0.0888931
0.612222	-0.0887778
0.612778	-0.0888591
0.613333	-0.0885947
0.613889	-0.0884814
0.614444	-0.0884328
0.615	-0.0883967
0.615556	-0.0884566
0.616111	-0.0883871
0.616667	-0.0885212
0.617222	-0.0884958
0.617778	-0.088411
0.618333	-0.0884297
0.618889	-0.0886159
0.619444	-0.0885017
0.62	-0.0885037
0.620556	-0.0883889
0.621111	-0.0883923
0.621667	-0.0883623
0.622222	-0.0882626
0.622778	-0.0881288
0.623333	-0.0881579
0.623889	-0.0879426
0.624444	-0.0879768
0.625	-0.0880892
0.625556	-0.0879973
0.626111	-0.0878469
0.626667	-0.0877547
0.627222	-0.0876946
0.627778	-0.0877039
0.628333	-0.0876406
0.628889	-0.0874899
0.629444	-0.0876346
0.63	-0.0877897
0.630556	-0.0876635
0.631111	-0.0875733
0.631667	-0.0876509
0.632222	-0.0875224
0.632778	-0.0873166
0.633333	-0.0871885
0.633889	-0.08713
0.634444	-0.0868027
0.635	-0.0868854
0.635556	-0.0868141
0.636111	-0.0869369
0.636667	-0.0867943
0.637222	-0.0868622
0.637778	-0.0870051
0.638333	-0.0868864
0.638889	-0.0869453
0.639444	-0.0868225
0.64	-0.0868068
0.640556	-0.0866321
0.641111	-0.0866993
0.641667	-0.0867074
0.642222	-0.0866107
0.642778	-0.0866852
0.643333	-0.0865938
0.643889	-0.0863778
0.644444	-0.0863302
0.645	-0.0861874
0.645556	-0.0862051
0.646111	-0.0861982
0.646667	-0.0860322
0.647222	-0.0859965
0.647778	-0.0858965
0.648333	-0.0860503
0.648889	-0.0861581
0.649444	-0.0861688
0.65	-0.0860654
0.650556	-0.0860498
0.651111	-0.0860299
0.651667	-0.0859838
0.652222	-0.0860724
0.652778	-0.0860796
0.653333	-0.0859485
0.653889	-0.085995
0.654444	-0.0858695
0.655	-0.0860895
0.655556	-0.0861225
0.656111	-0.086047
0.656667	-0.0861381
0.657222	-0.0861057
0.657778	-0.0860204
0.658333	-0.0860625
0.658889	-0.086016
0.659444	-0.0858528
0.66	-0.0861603
0.660556	-0.0862609
0.661111	-0.0860118
0.661667	-0.0860206
0.662222	-0.0861039
0.662778	-0.0859431
0.663333	-0.0860382
0.663889	-0.0860698
0.664444	-0.0861348
0.665	-0.0862791
0.665556	-0.0862577
0.666111	-0.0862273
0.666667	-0.0863153
0.667222	-0.0861794
0.667778	-0.0860989
0.668333	-0.0860155
0.668889	-0.0858796
0.669444	-0.0856751
0.67	-0.0857065
0.670556	-0.0858634
0.671111	-0.0858372
0.671667	-0.085843
0.672222	-0.0856331
0.672778	-0.0857455
0.673333	-0.0858479
0.673889	-0.0858247
0.674444	-0.0858219
0.675	-0.0858316
0.675556	-0.0856601
0.676111	-0.0857085
0.676667	-0.0856783
0.677222	-0.0856455
0.677778	-0.0857802
0.678333	-0.0857897
0.678889	-0.0856705
0.679444	-0.0855814
0.68	-0.0856491
0.680556	-0.0858738
0.681111	-0.0857742
0.681667	-0.0856237
0.682222	-0.0856879
0.682778	-0.0857118
0.683333	-0.0856342
0.683889	-0.0854072
0.684444	-0.0853906
0.685	-0.0855114
0.685556	-0.085602
0.686111	-0.0856085
0.686667	-0.0854973
0.687222	-0.085491
0.687778	-0.0853454
0.688333	-0.0852315
0.688889	-0.085158
0.689444	-0.0853823
0.69	-0.0853217
0.690556	-0.0852469
0.691111	-0.0853006
0.691667	-0.0852087
0.692222	-0.0852431
0.692778	-0.0853535
0.693333	-0.0851172
0.693889	-0.0851878
0.694444	-0.0851675
0.695	-0.0851412
0.695556	-0.0850921
0.696111	-0.0850873
0.696667	-0.0850734
0.697222	-0.0852452
0.697778	-0.0852069
0.698333	-0.0850671
0.698889	-0.0849941
0.699444	-0.0849758
0.7	-0.0851459
0.700556	-0.0852829
0.701111	-0.085112
0.701667	-0.0851522
0.702222	-0.0854124
0.702778	-0.0852711
0.703333	-0.0852387
0.703889	-0.0852601
0.704444	-0.0850776
0.705	-0.0850117
0.705556	-0.085088
0.706111	-0.0851694
0.706667	-0.0850673
0.707222	-0.0849839
0.707778	-0.0850678
0.708333	-0.0850039
0.708889	-0.0849351
0.709444	-0.0850444
0.71	-0.0848982
0.710556	-0.0848937
0.711111	-0.0848324
0.711667	-0.0849672
0.712222	-0.0848453
0.712778	-0.0850024
0.713333	-0.0849076
0.713889	-0.0849015
0.714444	-0.0849931
0.715	-0.0849576
0.715556	-0.0849286
0.716111	-0.0849974
0.716667	-0.0851319
0.717222	-0.0850401
0.717778	-0.0849871
0.718333	-0.0847218
0.718889	-0.0847839
0.719444	-0.0847781
0.72	-0.0848364
0.720556	-0.0848955
0.721111	-0.0848501
0.721667	-0.0848282
0.722222	-0.0848147
0.722778	-0.0848549
0.723333	-0.0849321
0.723889	-0.0848134
0.724444	-0.0847121
0.725	-0.0846936
0.725556	-0.0847346
0.726111	-0.0847412
0.726667	-0.0846699
0.727222	-0.0847057
0.727778	-0.084613
0.728333	-0.0846636
0.728889	-0.0846755
0.729444	-0.0846301
0.73	-0.0846594
0.730556	-0.0846711
0.731111	-0.0845884
0.731667	-0.0847009
0.732222	-0.0847419
0.732778	-0.0846509
0.733333	-0.0846918
0.733889	-0.0846091
0.734444	-0.0847475
0.735	-0.0847037
0.735556	-0.0846984
0.736111	-0.0848222
0.736667	-0.0847224
0.737222	-0.0847588
0.737778	-0.0846542
0.738333	-0.08466
0.738889	-0.0847499
0.739444	-0.0847441
0.74	-0.0847176
0.740556	-0.0847735
0.741111	-0.0847476
0.741667	-0.08472
0.742222	-0.0847281
0.742778	-0.0846914
0.743333	-0.0846958
0.743889	-0.0846822
0.744444	-0.0846221
0.745	-0.084573
0.745556	-0.0847131
0.746111	-0.0846837
0.746667	-0.0846098
0.747222	-0.0845767
0.747778	-0.0845708
0.748333	-0.0844896
0.748889	-0.0844976
0.749444	-0.0846757
0.75	-0.0845886
0.750556	-0.0844306
0.751111	-0.0842922
0.751667	-0.0843748
0.752222	-0.0842663
0.752778	-0.0842518
0.753333	-0.084227
0.753889	-0.0843299
0.754444	-0.0843871
0.755	-0.0843295
0.755556	-0.0842174
0.756111	-0.0842942
0.756667	-0.0842469
0.757222	-0.0841812
0.757778	-0.0841822
0.758333	-0.0842195
0.758889	-0.0842734
0.759444	-0.0842699
0.76	-0.0842414
0.760556	-0.084195
0.761111	-0.0841842
0.761667	-0.0842859
0.762222	-0.0843157
0.762778	-0.0843441
0.763333	-0.0844514
0.763889	-0.084402
0.764444	-0.0844706
0.765	-0.0843495
0.765556	-0.0843492
0.766111	-0.0843168
0.766667	-0.0842514
0.767222	-0.0843907
0.767778	-0.0842772
0.768333	-0.0842625
0.768889	-0.0842691
0.769444	-0.0841606
0.77	-0.0841714
0.770556	-0.0841536
0.771111	-0.0841224
0.771667	-0.0841479
0.772222	-0.084023
0.772778	-0.0840175
0.773333	-0.0839328
0.773889	-0.0837741
0.774444	-0.0840492
0.775	-0.0841293
0.775556	-0.0841212
0.776111	-0.0840675
0.776667	-0.0841008
0.777222	-0.0840712
0.777778	-0.0840229
0.778333	-0.0839398
0.778889	-0.083907
0.779444	-0.0839109
0.78	-0.0840106
0.780556	-0.0839932
0.781111	-0.0839801
0.781667	-0.0837971
0.782222	-0.0838366
0.782778	-0.0837388
0.783333	-0.0837115
0.783889	-0.083672
0.784444	-0.0836963
0.785	-0.0834935
0.785556	-0.0834867
0.786111	-0.0834617
0.786667	-0.0834769
0.787222	-0.0836477
0.787778	-0.0835842
0.788333	-0.0836376
0.788889	-0.0835844
0.789444	-0.0834571
0.79	-0.083539
0.790556	-0.0835623
0.791111	-0.0835418
0.791667	-0.0836466
0.792222	-0.0834507
0.792778	-0.0832179
0.793333	-0.0832886
0.793889	-0.0834764
0.794444	-0.0834357
0.795	-0.0833841
0.795556	-0.0833845
0.796111	-0.0834501
0.796667	-0.083421
0.797222	-0.0835712
0.797778	-0.0835195
0.798333	-0.0835346
0.798889	-0.083518
0.799444	-0.0835313
0.8	-0.0835007
0.800556	-0.0835799
0.801111	-0.0836704
0.801667	-0.0836455
0.802222	-0.0835593
0.802778	-0.0834123
0.803333	-0.083476
0.803889	-0.0836329
0.804444	-0.0834989
0.805	-0.0834786
0.805556	-0.0835071
0.806111	-0.0834864
0.806667	-0.0834673
0.807222	-0.0835588
0.807778	-0.0835966
0.808333	-0.083366
0.808889	-0.0832965
0.809444	-0.0834037
0.81	-0.0834735
0.810556	-0.0834445
0.811111	-0.0834008
0.811667	-0.083295
0.812222	-0.0832462
0.812778	-0.083357
0.813333	-0.0833702
0.813889	-0.0832191
0.814444	-0.0833133
0.815	-0.0832635
0.815556	-0.083141
0.816111	-0.0831133
0.816667	-0.0830495
0.817222	-0.0829742
0.817778	-0.0831169
0.818333	-0.0830471
0.818889	-0.0829058
0.819444	-0.0826677
0.82	-0.0827687
0.820556	-0.0826748
0.821111	-0.0825133
0.821667	-0.0823931
0.822222	-0.0824385
0.822778	-0.0824062
0.823333	-0.0825255
0.823889	-0.0824605
0.824444	-0.0824394
0.825	-0.0823601
0.825556	-0.0823638
0.826111	-0.0822679
0.826667	-0.0823544
0.827222	-0.0823702
0.827778	-0.0824274
0.828333	-0.0825074
0.828889	-0.0824422
0.829444	-0.0822201
0.83	-0.08232
0.830556	-0.0822623
0.831111	-0.0821723
0.831667	-0.082236
0.832222	-0.0820992
0.832778	-0.0821101
0.833333	-0.0821887
0.833889	-0.0820692
0.834444	-0.0819106
0.835	-0.0820399
0.835556	-0.0819813
0.836111	-0.0821003
0.836667	-0.0819803
0.837222	-0.0819495
0.837778	-0.081989
0.838333	-0.082066
0.838889	-0.0821225
0.839444	-0.0820024
0.84	-0.0820054
0.840556	-0.0821207
0.841111	-0.0820293
0.841667	-0.0818311
0.842222	-0.0819272
0.842778	-0.0819823
0.843333	-0.0820433
0.843889	-0.0820312
0.844444	-0.0820958
0.845	-0.0819105
0.845556	-0.0819671
0.846111	-0.081973
0.846667	-0.0817719
0.847222	-0.0818549
0.847778	-0.0819008
0.848333	-0.0816875
0.848889	-0.0819605
0.849444	-0.0820012
0.85	-0.081903
0.850556	-0.0817949
0.851111	-0.0819745
0.851667	-0.0818805
0.852222	-0.0817286
0.852778	-0.0818706
0.853333	-0.0818304
0.853889	-0.0819508
0.854444	-0.0819351
0.855	-0.0818527
0.855556	-0.0818525
0.856111	-0.0818219
0.856667	-0.0818679
0.857222	-0.0817489
0.857778	-0.0817661
0.858333	-0.081493
0.858889	-0.0815507
0.859444	-0.0817443
0.86	-0.0816442
0.860556	-0.0815744
0.861111	-0.0816207
0.861667	-0.0819081
0.862222	-0.0817929
0.862778	-0.0817545
0.863333	-0.0818802
0.863889	-0.0819584
0.864444	-0.0819453
0.865	-0.0817328
0.865556	-0.0816706
0.866111	-0.0817518
0.866667	-0.0818163
0.867222	-0.0818282
0.867778	-0.0818049
0.868333	-0.0818409
0.868889	-0.0817155
0.869444	-0.0816057
0.87	-0.0817554
0.870556	-0.0815975
0.871111	-0.0816542
0.871667	-0.0815928
0.872222	-0.0816477
0.872778	-0.0816742
0.873333	-0.0815459
0.873889	-0.0816518
0.874444	-0.081493
0.875	-0.0814233
0.875556	-0.0815013
0.876111	-0.0814512
0.876667	-0.0814673
0.877222	-0.0812797
0.877778	-0.081265
0.878333	-0.0813983
0.878889	-0.08141
0.879444	-0.0813763
0.88	-0.0813428
0.880556	-0.081526
0.881111	-0.0816201
0.881667	-0.0815518
0.882222	-0.0814155
0.882778	-0.0813777
0.883333	-0.0813736
0.883889	-0.081414
0.884444	-0.0813285
0.885	-0.0813864
0.885556	-0.0813183
0.886111	-0.0813268
0.886667	-0.0813027
0.887222	-0.0812946
0.887778	-0.0812724
0.888333	-0.0813308
0.888889	-0.0814034
0.889444	-0.0813136
0.89	-0.0814512
0.890556	-0.0814198
0.891111	-0.0813518
0.891667	-0.0813365
0.892222	-0.0813117
0.892778	-0.0813868
0.893333	-0.0814165
0.893889	-0.0812955
0.894444	-0.0813576
0.895	-0.0814595
0.895556	-0.0814198
0.896111	-0.0812859
0.896667	-0.0811811
0.897222	-0.0811798
0.897778	-0.080986
0.898333	-0.0809874
0.898889	-0.0811722
0.899444	-0.0811801
0.9	-0.0810969
0.900556	-0.0809728
0.901111	-0.081036
0.901667	-0.080869
0.902222	-0.0809157
0.902778	-0.0809915
0.903333	-0.0811144
0.903889	-0.0809495
0.904444	-0.080749
0.905	-0.0808128
0.905556	-0.0807786
0.906111	-0.080764
0.906667	-0.0807675
0.907222	-0.0808188
0.907778	-0.0808911
0.908333	-0.0811042
0.908889	-0.0810187
0.909444	-0.0809348
0.91	-0.0807313
0.910556	-0.0808866
0.911111	-0.0809003
0.911667	-0.0809474
0.912222	-0.0809635
0.912778	-0.0808855
0.913333	-0.0808209
0.913889	-0.0810627
0.914444	-0.0809987
0.915	-0.0809476
0.915556	-0.081017
0.916111	-0.081065
0.916667	-0.080988
0.917222	-0.0810218
0.917778	-0.0810334
0.918333	-0.081048
0.918889	-0.0808232
0.919444	-0.0809329
0.92	-0.0809441
0.920556	-0.0807603
0.921111	-0.0807675
0.921667	-0.0807652
0.922222	-0.0809778
0.922778	-0.0810359
0.923333	-0.081164
0.923889	-0.0809402
0.924444	-0.0809162
0.925	-0.0807587
0.925556	-0.0808562
0.926111	-0.0807137
0.926667	-0.0808503
0.927222	-0.0807619
0.927778	-0.0806299
0.928333	-0.0806978
0.928889	-0.0807375
0.929444	-0.0807522
0.93	-0.0805537
0.930556	-0.0806961
0.931111	-0.0806148
0.931667	-0.0807621
0.932222	-0.08087
0.932778	-0.0808938
0.933333	-0.080836
0.933889	-0.0808608
0.934444	-0.0808524
0.935	-0.0808708
0.935556	-0.0809348
0.936111	-0.0807892
0.936667	-0.0808176
0.937222	-0.0808075
0.937778	-0.0807779
0.938333	-0.0807649
0.938889	-0.0806833
0.939444	-0.0808294
0.94	-0.0807909
0.940556	-0.0807901
0.941111	-0.0808041
0.941667	-0.080739
0.942222	-0.0807658
0.942778	-0.0807088
0.943333	-0.0807026
0.943889	-0.0806965
0.944444	-0.0807974
0.945	-0.0808198
0.945556	-0.0807156
0.946111	-0.0809148
0.946667	-0.0808476
0.947222	-0.0806288
0.947778	-0.0809017
0.948333	-0.0808949
0.948889	-0.080821
0.949444	-0.0809006
0.95	-0.0809545
0.950556	-0.080808
0.951111	-0.0808342
0.951667	-0.0807181
0.952222	-0.0806954
0.952778	-0.0807938
0.953333	-0.0807362
0.953889	-0.0809382
0.954444	-0.080724
0.955	-0.0806148
0.955556	-0.0805981
0.956111	-0.0806266
0.956667	-0.0805996
0.957222	-0.0806207
0.957778	-0.0804723
0.958333	-0.0804334
0.958889	-0.0805363
0.959444	-0.0805731
0.96	-0.0804864
0.960556	-0.0807411
0.961111	-0.0807343
0.961667	-0.0804992
0.962222	-0.0804459
0.962778	-0.0804411
0.963333	-0.0803772
0.963889	-0.0802452
0.964444	-0.0803828
0.965	-0.0802519
0.965556	-0.0802072
0.966111	-0.0802132
0.966667	-0.0802766
0.967222	-0.0801678
0.967778	-0.0801839
0.968333	-0.0801668
0.968889	-0.0803074
0.969444	-0.0803878
0.97	-0.0804465
0.970556	-0.0803379
0.971111	-0.0803408
0.971667	-0.0802779
0.972222	-0.0803585
0.972778	-0.0804315
0.973333	-0.0803943
0.973889	-0.0803545
0.974444	-0.0803871
0.975	-0.0802793
0.975556	-0.0801523
0.976111	-0.0802206
0.976667	-0.0801053
0.977222	-0.0799711
0.977778	-0.0797783
0.978333	-0.079781
0.978889	-0.079865
0.979444	-0.0798664
0.98	-0.0799113
0.980556	-0.0799754
0.981111	-0.079847
0.981667	-0.0800376
0.982222	-0.079894
0.982778	-0.0799962
0.983333	-0.0800065
0.983889	-0.0800307
0.984444	-0.0799183
0.985	-0.080088
0.985556	-0.0800859
0.986111	-0.0800858
0.986667	-0.0802334
0.987222	-0.0801204
0.987778	-0.0801531
0.988333	-0.0801451
0.988889	-0.0802961
0.989444	-0.0801896
0.99	-0.0802961
0.990556	-0.0802988
0.991111	-0.0800475
0.991667	-0.0798864
0.992222	-0.0798143
0.992778	-0.0800547
0.993333	-0.0798654
0.993889	-0.0798372
0.994444	-0.0798612
0.995	-0.0798154
0.995556	-0.079861
0.996111	-0.0799309
0.996667	-0.079951
0.997222	-0.07995
0.997778	-0.0797509
0.998333	-0.0798628
0.998889	-0.0798381
0.999444	-0.0799262
1	-0.0799899
1.00056	0.0924069
1.00111	0.0924138
1.00167	0.0923114
1.00222	0.0920924
1.00278	0.0919008
1.00333	0.0917319
1.00389	0.0917396
1.00444	0.0916816
1.005	0.0916777
1.00556	0.0916998
1.00611	0.0915191
1.00667	0.0915642
1.00722	0.091636
1.00778	0.0916205
1.00833	0.0916894
1.00889	0.0917024
1.00944	0.0917638
1.01	0.0918777
1.01056	0.0919005
1.01111	0.0920651
1.01167	0.0920479
1.01222	0.0920122
1.01278	0.0920581
1.01333	0.092
1.01389	0.0919508
1.01444	0.0920619
1.015	0.0922362
1.01556	0.0923471
1.01611	0.092342
1.01667	0.0921676
1.01722	0.0920993
1.01778	0.0922308
1.01833	0.0923345
1.01889	0.0923725
1.01944	0.0922015
1.02	0.0923732
1.02056	0.0922054
1.02111	0.0921192
1.02167	0.0921913
1.02222	0.0923597
1.02278	0.0921492
1.02333	0.0921258
1.02389	0.0921704
1.02444	0.0922591
1.025	0.0923551
1.02556	0.0923039
1.02611	0.0921591
1.02667	0.0924548
1.02722	0.0924683
1.02778	0.0925077
1.02833	0.0923272
1.02889	0.0923463
1.02944	0.0923427
1.03	0.0923514
1.03056	0.0922701
1.03111	0.0921603
1.03167	0.0919955
1.03222	0.0920471
1.03278	0.092101
1.03333	0.0919298
1.03389	0.0919818
1.03444	0.0918304
1.035	0.0918336
1.03556	0.0917276
1.03611	0.0917575
1.03667	0.0916566
1.03722	0.0917042
1.03778	0.0916472
1.03833	0.0915123
1.03889	0.0914533
1.03944	0.0913669
1.04	0.0914312
1.04056	0.0912577
1.04111	0.0910732
1.04167	0.0910974
1.04222	0.0910863
1.04278	0.0909702
1.04333	0.0908403
1.04389	0.09087
1.04444	0.0908096
1.045	0.0906892
1.04556	0.0905097
1.04611	0.0903794
1.04667	0.0903317
1.04722	0.0903781
1.04778	0.0903748
1.04833	0.090377
1.04889	0.0902312
1.04944	0.090243
1.05	0.0902047
1.05056	0.0901439
1.05111	0.0898881
1.05167	0.0898342
1.05222	0.0897689
1.05278	0.0898331
1.05333	0.0896971
1.05389	0.0897036
1.05444	0.0895647
1.055	0.0894905
1.05556	0.0894076
1.05611	0.0893965
1.05667	0.089318
1.05722	0.0891486
1.05778	0.0890721
1.05833	0.0889428
1.05889	0.0889851
1.05944	0.0889804
1.06	0.0888525
1.06056	0.0887416
1.06111	0.0886722
1.06167	0.0886507
1.06222	0.0885988
1.06278	0.0884347
1.06333	0.0883366
1.06389	0.0882656
1.06444	0.0882339
1.065	0.0882807
1.06556	0.0880664
1.06611	0.0879853
1.06667	0.0880344
1.06722	0.0879079
1.06778	0.0878278
1.06833	0.0877511
1.06889	0.0876584
1.06944	0.0875257
1.07	0.0874544
1.07056	0.0872176
1.07111	0.0871859
1.07167	0.0871186
1.07222	0.0871404
1.07278	0.0869922
1.07333	0.0868543
1.07389	0.0867798
1.07444	0.0867516
1.075	0.0865546
1.07556	0.0863812
1.07611	0.0863217
1.07667	0.086381
1.07722	0.0863262
1.07778	0.0863049
1.07833	0.086301
1.07889	0.0862333
1.07944	0.0860853
1.08	0.0858437
1.08056	0.0857054
1.08111	0.0856882
1.08167	0.0854689
1.08222	0.0854196
1.08278	0.0854767
1.08333	0.0852354
1.08389	0.0853494
1.08444	0.0852518
1.085	0.0851115
1.08556	0.0850063
1.08611	0.0849366
1.08667	0.0848396
1.08722	0.0847856
1.08778	0.0849073
1.08833	0.0847736
1.08889	0.0846796
1.08944	0.0844573
1.09	0.0844646
1.09056	0.0843363
1.09111	0.0844035
1.09167	0.0842508
1.09222	0.0841396
1.09278	0.0841689
1.09333	0.0840239
1.09389	0.0838633
1.09444	0.0838865
1.095	0.0838444
1.09556	0.0837343
1.09611	0.0835573
1.09667	0.0836291
1.09722	0.0834259
1.09778	0.0832342
1.09833	0.0832108
1.09889	0.0832177
1.09944	0.0833082
1.1	0.0830539
1.10056	0.0829923
1.10111	0.0829632
1.10167	0.0829102
1.10222	0.0829373
1.10278	0.0829129
1.10333	0.0827254
1.10389	0.0825694
1.10444	0.0825294
1.105	0.0824776
1.10556	0.0824914
1.10611	0.0823791
1.10667	0.0822619
1.10722	0.0823205
1.10778	0.0822169
1.10833	0.0820621
1.10889	0.0820436
1.10944	0.0820149
1.11	0.082019
1.11056	0.0818332
[truncated: 1,109 more rows]

## Sheet: Figure 2e
Time (h)	Li volume (μm^{3})	Surface area (μm^{2})
0.17	90107.5	1.6786
0.33	267489	1.86855
0.5	563316	1.77176
0.67	863550	1.67351
0.83	1190000	1.6223
1	1560000	1.61205
1.17	1550000	1.59357
1.33	1440000	1.5922
1.5	1120000	1.63036
1.67	822499	1.70905
1.83	538393	1.78465
2	445148	1.78143
2.17	461300	1.77782
2.33	607633	1.86361
2.5	1040000	1.84081
2.67	1440000	1.77362
2.83	1710000	1.69566
3	2140000	1.6818
3.17	2080000	1.64615
3.33	2010000	1.67561
3.5	1630000	1.70905
3.67	1260000	1.79401
3.83	857007	1.89119
4	486754	1.84257

## Sheet: Figure 5d
Time (h)	Bare area (μm^{2})
0	501022
0.17	498075
0.33	422922
0.5	341729
0.67	289803
0.83	243709
1	197677
1.17	200012
1.33	215549
1.5	254852
1.67	298454
1.83	350252
2	378814
2.17	372772
2.33	323815
2.5	206275
2.67	132718
2.83	102154
3	62748.6
3.17	69561.5
3.33	73190.7
3.5	111698
3.67	159663
3.83	245314
4	362410

## Sheet: Figure 6b
Time (h)	Bare area (μm^{2})/L	Bare area (μm^{2})/2L	Bare area (μm^{2})/3L	Bare area (μm^{2})/4L	Bare area (μm^{2})/5L	Bare area (μm^{2})/6L
0.17	25.56	0	0.21	0	0	0
0.33	1473.36	180.62	22.92	0.63	4.33	0
0.5	4385.76	1828.47	553.16	128.44	34.86	0.11
0.67	8038.38	4217.29	2035.92	797.47	264.91	93.27
0.83	10476.6	6954.03	3473.9	1837.35	812.36	316.66
1	11178.3	8514.11	5331.32	2961.94	1578.67	661.21
1.17	12132.1	9188	5893.98	3176.04	1675.11	727.86
1.33	11436	8568.3	5096.83	2980.95	1461.53	686.46
1.5	9530.76	6396.54	3271.21	1722.11	721.74	213.15
1.67	6607.69	3919.11	1801.01	659.31	257.2	78.8
1.83	3392.89	1715.56	827.04	248.85	125.69	49.54
2	2392.62	1305.95	756.91	269.34	95.59	44.57
2.17	1637.61	1727.29	759.55	361.24	159.71	26.09
2.33	1614.58	2391.14	1354.32	687.72	224.88	44.79
2.5	2590.24	2498.45	1765.21	1128.08	423.13	140.38
2.67	5685.16	2927.71	2152.53	1395.94	832.75	215.16
2.83	10573.1	3994.63	2634.6	2122.53	1165.57	454.5
3	13314	3536.54	2697.56	2293.54	1233.59	676.74
3.17	14804.4	4392.2	3147.31	2611.79	1438.72	770.01
3.33	9558.96	4088.43	2935.95	2251.93	1285.46	578.72
3.5	7260.45	3678.39	2539.75	1887.2	997.63	307.26
3.67	3630.54	2849.76	1917.94	1382.1	750.15	179.56
3.83	1654.4	1925.86	1248.8	932.67	414.68	85.13
4	1293.17	1606.24	1040.93	751.52	295.64	39.5

## Sheet: Supplementary Figure 2a
Time (h)	Voltage (V)
5.55556e-08	2.37355
0.000277833	2.37351
0.000555611	2.37357
0.000833389	2.37361
0.00111117	2.37355
0.00138894	2.37355
0.00166672	2.37363
0.0019445	2.37365
0.00222228	2.37359
0.00250006	2.37359
0.00277778	2.33452
0.00277783	2.30452
0.00277789	2.283
0.00277794	2.26607
0.002778	2.25123
0.00277806	2.23777
0.00277811	2.22531
0.00277817	2.21351
0.00277822	2.20249
0.00277828	2.19191
0.00277833	2.18209
0.00277839	2.17267
0.00277844	2.1636
0.0027785	2.15502
0.00277856	2.14694
0.00277861	2.13923
0.00277867	2.13172
0.00277872	2.12463
0.00277878	2.11783
0.00277883	2.11132
0.00277889	2.10515
0.00277894	2.09908
0.002779	2.09331
0.00277906	2.08787
0.00277911	2.08256
0.00277917	2.07744
0.00277922	2.07249
0.00277928	2.0677
0.00277933	2.06317
0.00277939	2.0587
0.00277944	2.05436
0.0027795	2.05007
0.00277956	2.04613
0.00277961	2.04233
0.00277967	2.03857
0.00277972	2.03478
0.00277978	2.03131
0.00277983	2.02791
0.00277989	2.02439
0.00277994	2.02109
0.00278	2.01801
0.00278006	2.01504
0.00278011	2.01192
0.00278017	2.00892
0.00278022	2.00606
0.00278028	2.00327
0.00278033	2.0006
0.00278039	1.99802
0.00278044	1.9955
0.0027805	1.99299
0.00278056	1.99053
0.00278061	1.9881
0.00278067	1.98577
0.00278072	1.9836
0.00278078	1.98127
0.00278083	1.9792
0.00278089	1.97701
0.00278094	1.97489
0.002781	1.97288
0.00278106	1.97087
0.00278111	1.96883
0.00278117	1.96696
0.00278122	1.96497
0.00278128	1.96333
0.00278133	1.96136
0.00278139	1.95953
0.00278144	1.95796
0.0027815	1.95603
0.00278156	1.95449
0.00278161	1.95281
0.00278167	1.95118
0.00278172	1.94967
0.00278178	1.94811
0.00278183	1.94664
0.00278189	1.94511
0.00278194	1.9436
0.002782	1.94215
0.00278206	1.94079
0.00278211	1.93936
0.00278217	1.9381
0.00278222	1.93665
0.00278228	1.93523
0.00278233	1.93403
0.00278239	1.93267
0.00278244	1.93143
0.0027825	1.93017
0.00278256	1.92893
0.00278261	1.92782
0.00278267	1.92656
0.00278272	1.92549
0.00278278	1.92435
0.00278283	1.9232
0.00278289	1.92192
0.002783	1.91982
0.00278306	1.91867
0.00278317	1.91651
0.00278328	1.91451
0.00278333	1.91346
0.00278344	1.91162
0.00278356	1.90958
0.00278367	1.9078
0.00278372	1.90674
0.00278383	1.90511
0.00278389	1.90404
0.002784	1.90225
0.00278411	1.90066
0.00278422	1.89902
0.00278433	1.89732
0.00278444	1.89571
0.00278456	1.89421
0.00278467	1.89266
0.00278478	1.89117
0.00278489	1.88979
0.002785	1.88821
0.00278511	1.88689
0.00278522	1.8855
0.00278533	1.88416
0.00278544	1.88276
0.00278556	1.88147
0.00278567	1.88024
0.00278578	1.87885
0.00278589	1.8777
0.002786	1.87652
0.00278611	1.87533
0.00278622	1.87413
0.00278633	1.87302
0.00278644	1.87167
0.00278661	1.87018
0.00278672	1.86903
0.00278683	1.86796
0.00278694	1.86695
0.00278706	1.86584
0.00278717	1.86468
0.00278733	1.86326
0.0027875	1.86187
0.00278761	1.8608
0.00278778	1.85935
0.00278794	1.85805
0.00278811	1.85654
0.00278828	1.85511
0.00278844	1.85375
0.00278861	1.85253
0.00278878	1.85125
0.00278894	1.85008
0.00278911	1.84875
0.00278928	1.84768
0.00278944	1.84626
0.00278961	1.84512
0.00278978	1.84405
0.00278994	1.8429
0.00279011	1.84176
0.00279028	1.84053
0.00279044	1.83943
0.00279061	1.83832
0.00279078	1.83723
0.002791	1.83582
0.00279122	1.83446
0.00279144	1.83314
0.00279161	1.83211
0.00279183	1.83079
0.00279206	1.82963
0.00279222	1.82854
0.00279244	1.82737
0.00279267	1.82621
0.00279283	1.82518
0.00279306	1.82409
0.00279328	1.82285
0.0027935	1.82164
0.00279372	1.82055
0.00279394	1.81935
0.00279417	1.81834
0.00279439	1.81721
0.00279461	1.81607
0.00279483	1.815
0.00279506	1.81395
0.00279528	1.81288
0.0027955	1.81181
0.00279578	1.81058
0.002796	1.80951
0.00279628	1.80833
0.00279656	1.80707
0.00279683	1.80594
0.00279711	1.80466
0.00279739	1.80344
0.00279767	1.80237
0.00279794	1.80113
0.00279822	1.80004
0.0027985	1.79895
0.00279872	1.79788
0.00279906	1.7966
0.00279939	1.79534
0.00279967	1.79425
0.0028	1.79292
0.00280028	1.7919
0.00280061	1.79085
0.00280089	1.78973
0.00280122	1.7885
0.0028015	1.78743
0.00280183	1.78635
0.00280211	1.78529
0.00280244	1.78422
0.00280272	1.78316
0.00280306	1.78205
0.00280339	1.78098
0.00280372	1.77983
0.00280406	1.77872
0.00280439	1.77758
0.00280472	1.77651
0.00280506	1.77548
0.00280533	1.77446
0.00280567	1.77345
0.002806	1.77233
0.00280633	1.77129
0.00280667	1.77022
0.00280706	1.7691
0.00280744	1.76799
0.00280778	1.76696
0.00280817	1.76577
0.0028085	1.76474
0.00280889	1.7636
0.00280928	1.76247
0.00280967	1.76144
0.00281006	1.76023
0.00281044	1.75922
0.00281083	1.75815
0.00281122	1.75703
0.00281161	1.75601
0.00281194	1.75496
0.00281239	1.75382
0.00281278	1.75273
0.00281317	1.75168
0.00281356	1.75065
0.002814	1.74952
0.00281444	1.74833
0.00281483	1.7473
0.00281528	1.74618
0.00281567	1.74516
0.00281611	1.74411
0.00281656	1.74289
0.00281706	1.74182
0.00281744	1.74077
0.00281789	1.73961
0.00281839	1.73846
0.00281889	1.73731
0.00281928	1.73626
0.00281978	1.73512
0.00282028	1.73391
0.00282078	1.73288
0.00282122	1.73185
0.00282167	1.73082
0.00282217	1.72964
0.00282261	1.7286
0.00282311	1.72748
0.00282367	1.72629
0.00282411	1.72524
0.00282456	1.72423
0.00282506	1.72316
0.00282556	1.72207
0.00282606	1.72102
0.00282661	1.71986
0.00282711	1.71884
0.00282761	1.71772
0.00282811	1.71665
0.00282861	1.71562
0.00282917	1.71453
0.00282967	1.71334
0.00283028	1.71229
0.00283078	1.71128
0.00283128	1.71027
0.00283178	1.7091
0.00283244	1.70798
0.002833	1.70687
0.0028335	1.70584
0.00283406	1.70482
0.00283461	1.70381
0.00283511	1.70263
0.00283578	1.70156
0.00283628	1.70049
0.00283683	1.69944
0.00283744	1.69829
0.00283806	1.69722
0.00283872	1.69608
0.00283928	1.69506
0.00283983	1.69399
0.0028405	1.69271
0.00284111	1.69166
0.00284178	1.69054
0.00284233	1.68952
0.002843	1.68836
0.00284361	1.68727
0.00284428	1.68609
0.00284494	1.68492
0.00284561	1.68385
0.00284622	1.68284
0.00284678	1.68183
0.00284744	1.68081
0.00284806	1.67975
0.00284872	1.67858
0.0028495	1.67734
0.00285022	1.67614
0.00285089	1.67512
0.00285156	1.67407
0.00285222	1.67289
0.002853	1.6718
0.00285367	1.67075
0.00285428	1.66972
0.00285506	1.66867
0.00285567	1.66756
0.00285639	1.66655
0.00285711	1.66542
0.00285778	1.66441
0.0028585	1.66334
0.00285917	1.66225
0.00285989	1.66124
0.00286061	1.66019
0.00286128	1.65904
0.002862	1.65803
0.00286272	1.6569
0.00286361	1.65574
0.00286439	1.65469
0.00286511	1.65363
0.00286589	1.65257
0.00286661	1.65151
0.00286739	1.6505
0.00286811	1.64941
0.00286889	1.64831
0.00286972	1.64726
0.0028705	1.64609
0.00287133	1.645
0.00287217	1.64382
0.00287294	1.64279
0.00287378	1.64174
0.00287461	1.64049
0.00287539	1.63946
0.00287628	1.63841
0.00287711	1.6374
0.00287778	1.63637
0.00287872	1.63536
0.0028795	1.63432
0.00288028	1.63331
0.00288111	1.63218
0.002882	1.63108
0.00288294	1.63001
0.00288372	1.629
0.00288461	1.62791
0.0028855	1.62674
0.00288644	1.62569
0.00288739	1.62454
0.00288833	1.62348
0.00288922	1.62235
0.00289011	1.6213
0.00289106	1.62019
0.00289189	1.61916
0.00289289	1.61799
0.00289383	1.61687
0.00289478	1.61584
0.00289572	1.6148
0.00289672	1.61364
0.00289772	1.61257
0.00289861	1.61154
0.00289956	1.61047
0.00290056	1.60944
0.0029015	1.60831
0.0029025	1.60714
0.00290361	1.606
0.00290467	1.60483
0.00290567	1.6038
0.00290667	1.60279
0.00290767	1.6017
0.00290856	1.60065
0.00290961	1.59952
0.00291072	1.59847
0.00291167	1.59742
0.00291272	1.59639
0.00291378	1.59536
0.00291472	1.59435
0.00291578	1.59318
0.00291689	1.59215
0.00291794	1.59102
0.00291906	1.58997
0.00292006	1.58888
0.00292128	1.58787
0.00292228	1.5868
0.00292333	1.58577
0.00292439	1.58474
0.0029255	1.58363
0.00292661	1.5826
0.00292767	1.58157
0.00292878	1.58048
0.00293	1.57935
0.00293117	1.57826
0.00293228	1.57712
0.0029335	1.57609
0.00293467	1.57504
0.00293572	1.57395
0.002937	1.57286
0.00293811	1.57185
0.00293922	1.57083
0.00294028	1.56978
0.00294139	1.56873
0.00294256	1.56772
0.00294378	1.56669
0.002945	1.56564
0.00294606	1.56457
0.00294739	1.5635
0.00294861	1.56249
0.00294967	1.56142
0.00295094	1.56041
0.00295211	1.55937
0.00295339	1.55811
0.00295472	1.55708
0.002956	1.55599
0.00295722	1.55498
0.00295839	1.55395
0.00295961	1.55294
0.00296078	1.55191
0.00296206	1.55084
0.00296339	1.54961
0.00296483	1.54858
0.00296594	1.54753
0.00296733	1.54652
0.0029685	1.54551
0.00296978	1.54438
0.00297128	1.54316
0.00297272	1.54207
0.002974	1.54104
0.00297539	1.53985
0.00297678	1.53878
0.00297817	1.53775
0.00297944	1.53674
0.00298067	1.53563
0.00298194	1.53462
0.00298333	1.53361
0.00298467	1.53258
0.00298583	1.53156
0.00298722	1.53042
0.00298856	1.52941
0.00298994	1.52837
0.00299117	1.52732
0.00299261	1.52631
0.00299383	1.52526
0.00299528	1.52419
0.00299667	1.52316
0.00299806	1.52209
0.00299939	1.52102
0.00300078	1.52001
0.003002	1.51894
0.00300333	1.51793
0.003005	1.51688
0.00300639	1.51584
0.00300761	1.51483
0.00300889	1.51378
0.00301039	1.51271
0.00301189	1.51162
0.00301339	1.51055
0.00301472	1.5095
0.00301628	1.50839
0.00301772	1.50725
0.00301906	1.5062
0.00302067	1.50513
0.00302211	1.50396
0.00302372	1.50287
0.00302528	1.50181
0.00302661	1.50074
0.00302833	1.49965
0.00302961	1.4986
0.00303111	1.49758
0.00303256	1.49657
0.00303394	1.49552
0.00303533	1.49451
0.00303683	1.49336
0.0030385	1.49235
0.00303989	1.4913
0.00304128	1.49019
0.00304289	1.48918
0.00304456	1.48807
0.00304606	1.48698
0.00304756	1.48597
0.003049	1.48477
0.00305061	1.48374
0.00305211	1.48272
0.00305361	1.48169
0.00305511	1.48064
0.00305656	1.47959
0.00305817	1.47856
0.00305961	1.47745
0.00306117	1.47644
0.00306267	1.47537
0.00306417	1.47436
0.00306556	1.47335
0.00306739	1.47228
0.00306889	1.47126
0.00307039	1.47017
0.00307206	1.46912
0.0030735	1.46805
0.003075	1.46704
0.00307656	1.46601
0.00307822	1.46498
0.00307972	1.46393
0.00308128	1.4629
0.00308278	1.46189
0.00308433	1.46074
0.00308611	1.45965
0.00308778	1.45862
0.00308933	1.45757
0.00309094	1.45656
0.00309239	1.45554
0.00309383	1.45453
0.0030955	1.45352
0.00309706	1.45249
0.00309867	1.45138
0.00310017	1.45037
0.00310183	1.44934
0.0031035	1.44829
0.00310517	1.44725
0.00310667	1.44624
0.00310828	1.44511
0.00311006	1.4441
0.00311161	1.44309
0.00311311	1.44204
0.00311489	1.44087
0.0031165	1.43981
0.00311839	1.43868
0.00312011	1.43757
0.00312172	1.43654
0.00312339	1.43553
0.003125	1.43451
0.00312667	1.43346
0.00312839	1.43243
0.00313006	1.43138
0.00313161	1.43031
0.0031335	1.42917
0.00313522	1.42813
0.00313689	1.42712
0.00313861	1.42607
0.00314039	1.42502
0.00314211	1.42382
0.003144	1.42273
0.00314561	1.42166
0.00314744	1.42057
0.00314928	1.41946
0.00315106	1.41843
0.00315278	1.41742
0.0031545	1.41637
0.00315622	1.41532
0.00315778	1.41431
0.00315972	1.41329
0.00316133	1.41228
0.00316306	1.41123
0.00316489	1.4102
0.00316656	1.40919
0.00316822	1.40812
0.00317011	1.40697
0.00317211	1.40594
0.00317378	1.40493
0.0031755	1.40386
0.00317722	1.40281
0.00317928	1.40174
0.00318117	1.40071
0.00318311	1.39969
0.00318472	1.39862
0.0031865	1.39761
0.00318828	1.39654
0.00318994	1.39551
0.00319189	1.39446
0.00319378	1.39345
0.00319578	1.39234
0.00319767	1.39129
0.0031995	1.39028
0.00320128	1.38923
0.00320328	1.38821
0.00320489	1.38718
0.00320706	1.38611
0.00320878	1.38502
0.00321089	1.38392
0.00321294	1.38281
0.00321478	1.38174
0.00321689	1.38073
0.00321889	1.37971
0.00322067	1.37868
0.00322256	1.37767
0.00322439	1.37666
0.00322639	1.37561
0.0032285	1.37442
0.00323078	1.37335
0.00323283	1.37234
0.00323472	1.37133
0.00323678	1.37028
0.00323883	1.36923
0.00324089	1.36816
0.00324289	1.36709
0.00324506	1.36604
0.00324717	1.36493
0.00324939	1.36379
0.0032515	1.36277
0.00325339	1.36174
0.00325567	1.36065
0.00325756	1.35962
0.00326	1.35855
0.00326211	1.35752
0.00326411	1.35649
0.00326633	1.35536
0.00326883	1.35435
0.00327072	1.35328
0.00327283	1.35227
0.00327517	1.35122
0.00327733	1.35017
0.00327944	1.3491
0.00328194	1.34808
0.003284	1.34705
0.00328639	1.34604
0.0032885	1.34495
0.00329072	1.34392
0.00329311	1.34283
0.00329572	1.34172
0.00329794	1.34062
0.00330056	1.33958
0.00330294	1.33848
0.00330556	1.33735
0.00330794	1.33624
0.00331061	1.33523
0.00331306	1.33416
0.00331539	1.33313
0.00331811	1.33212
0.00332044	1.33109
0.00332317	1.33002
0.0033255	1.32898
0.00332839	1.32791
0.00333111	1.32686
0.00333367	1.32585
0.00333622	1.32478
0.00333889	1.32377
0.00334133	1.32274
0.00334394	1.32173
0.00334683	1.32068
0.00334972	1.31964
0.00335239	1.31863
0.00335511	1.31758
0.003358	1.31651
0.00336106	1.3155
0.00336361	1.31447
0.00336689	1.3134
0.00336978	1.31235
0.00337272	1.31134
0.00337578	1.3103
0.00337867	1.3092
0.00338206	1.30816
0.00338517	1.30709
0.0033885	1.30604
0.00339156	1.30494
0.00339506	1.30391
0.00339789	1.30289
0.00340144	1.30186
0.00340489	1.30081
0.00340828	1.2998
0.00341161	1.29871
0.00341544	1.29766
0.003419	1.29659
0.0034225	1.29556
0.00342606	1.29455
0.00342956	1.29353
0.00343333	1.2925
0.00343706	1.29147
0.00344083	1.29042
0.00344494	1.28939
0.00344861	1.28834
0.00345261	1.28729
0.00345689	1.28626
0.00346094	1.28521
0.0034655	1.28417
0.00346944	1.2831
0.00347378	1.28205
0.0034785	1.28102
0.00348256	1.28001
0.00348694	1.27898
0.00349161	1.27795
0.00349667	1.27692
0.00350156	1.27588
0.00350622	1.27487
0.003511	1.27375
0.0035165	1.27273
0.003522	1.27166
0.00352761	1.27057
0.00353356	1.26954
0.00353911	1.26847
0.003545	1.26742
0.00355117	1.26641
0.00355711	1.2654
0.00356289	1.26439
0.00356917	1.26337
0.00357561	1.26236
0.003583	1.26133
0.00359067	1.2603
0.00359856	1.25927
0.00360644	1.25825
0.00361544	1.25724
0.00362356	1.25619
0.003635	1.2551
0.00364528	1.25409
0.00365728	1.25308
0.00367022	1.25205
0.00368594	1.25096
0.00370222	1.24995
0.00372872	1.24893
0.00376256	1.24788
0.00390467	1.2489
0.00394094	1.24993
0.00397744	1.25102
0.00400911	1.25203
0.00403672	1.25304
0.00406244	1.25407
0.00408961	1.25508
0.00411561	1.25613
0.00414261	1.25715
0.00416683	1.25816
0.0041925	1.25921
0.00421956	1.26026
0.00424939	1.26129
0.00427617	1.26232
0.00430406	1.26334
0.00433344	1.26435
0.00435944	1.26536
0.00438917	1.26637
0.00441783	1.26738
0.00444967	1.26842
0.00447911	1.26947
0.00451039	1.27048
0.00454878	1.27155
0.00458322	1.27258
0.00462172	1.27359
0.00465767	1.27464
0.00469567	1.27566
0.00473561	1.27669
0.004777	1.2777
0.00481961	1.27871
0.00486594	1.27976
0.00491283	1.28083
0.0049625	1.28184
0.00501333	1.28286
0.00506494	1.28387
0.00512044	1.28488
0.00517522	1.28595
0.00524194	1.287
0.00530617	1.28801
0.00537206	1.28903
0.00544039	1.29004
0.00551289	1.29105
0.00559417	1.29208
0.00567839	1.29311
0.00576922	1.29416
0.00586383	1.29518
0.0059605	1.29619
0.00606944	1.29722
0.00618083	1.29823
0.00630428	1.29924
0.00643478	1.30026
0.00658339	1.30127
0.00673628	1.30228
0.00691067	1.30335
0.007097	1.30436
0.00733944	1.30538
0.00758872	1.30639
0.00788961	1.3074
0.00826656	1.30843
0.00879694	1.30944
0.0114005	1.30841
0.0119979	1.30738
0.0124656	1.30635
0.0128763	1.30534
0.0132308	1.30433
0.01356	1.30327
0.0138876	1.30226
0.0141621	1.30123
0.0144387	1.30022
0.0147007	1.29919
0.0149499	1.29818
0.0151879	1.29716
0.0154169	1.29613
0.0156396	1.29506
0.0158408	1.29405
0.0160566	1.29304
0.0162674	1.29197
0.0164697	1.29092
0.0166536	1.2899
0.0168502	1.28887
0.017028	1.28786
0.017214	1.28685
0.0173748	1.2858
0.0175533	1.28479
0.0177194	1.28375
0.0178879	1.28267
0.0180594	1.28165
0.0182194	1.28062
0.0183707	1.27961
0.0185206	1.2786
0.0186711	1.27758
0.0188103	1.27653
0.0189675	1.27548
0.0191064	1.27447
0.0192591	1.27344
0.0193972	1.27243
0.0195327	1.27142
0.0196728	1.2704
0.0198059	1.26937
0.0199318	1.26836
0.0200711	1.26733
0.0202003	1.26632
0.0203232	1.2653
0.0204497	1.26429
0.0205763	1.26328
0.0207021	1.26227
0.0208208	1.26116
0.020952	1.26013
0.0210746	1.25911
0.0211848	1.2581
0.0213019	1.25707
0.0214167	1.25604
0.0215327	1.25499
0.0216483	1.25398
0.0217627	1.25296
0.0218614	1.25195
0.0219775	1.25094
0.0220871	1.24993
0.0221897	1.24891
0.0222988	1.2479
0.0223999	1.24689
0.0225117	1.24584
0.0226119	1.24483
0.0227131	1.24381
0.0228176	1.2428
0.022919	1.24175
0.0230233	1.24066
0.0231223	1.23965
0.0232284	1.23864
0.0233232	1.23761
0.0234223	1.23656
0.0235177	1.23554
0.0236177	1.23447
0.0237107	1.23335
0.0238164	1.2323
0.0239107	1.23129
0.0240023	1.23027
0.0240906	1.22922
0.0241811	1.22819
0.0242712	1.22718
0.0243584	1.22615
0.0244475	1.22513
0.0245372	1.2241
0.0246222	1.22309
0.0247106	1.22208
0.0247974	1.22105
0.0248797	1.22003
0.0249676	1.219
0.0250506	1.21799
0.0251296	1.21698
0.0252133	1.21597
0.0252966	1.21492
0.0253788	1.21388
0.0254596	1.21287
0.0255396	1.21182
0.0256187	1.21079
0.0257014	1.20976
0.0257803	1.20875
0.0258589	1.20773
0.0259351	1.20668
0.026016	1.20567
0.0260919	1.20462
0.0261726	1.20355
0.0262481	1.20254
0.0263263	1.20151
0.0264006	1.20048
0.0264744	1.19944
0.0265484	1.19843
0.0266248	1.1974
0.0266922	1.19639
0.0267662	1.19538
0.0268413	1.19434
0.0269128	1.19331
0.0269812	1.1923
0.0270504	1.19123
0.0271262	1.1902
0.0271962	1.18919
0.0272611	1.18818
0.0273325	1.18714
0.0274021	1.18609
0.0274735	1.18508
0.027539	1.18401
0.0276128	1.183
0.0276759	1.18199
0.0277447	1.18096
0.0278102	1.17994
0.0278748	1.17893
0.0279425	1.17788
0.028007	1.17685
0.0280755	1.1758
0.0281443	1.17477
0.0282075	1.17375
0.0282709	1.17272
0.0283359	1.17165
0.0284004	1.1706
0.0284676	1.16959
0.0285286	1.16858
0.0285874	1.16757
0.0286525	1.16653
0.0287148	1.1655
0.0287785	1.16447
0.0288391	1.16346
0.0288964	1.16245
0.0289601	1.16136
0.0290238	1.16035
0.0290856	1.15933
0.0291449	1.15826
0.0292043	1.15721
0.0292668	1.1562
0.0293267	1.15519
0.0293843	1.15414
0.0294449	1.15311
0.0295027	1.15209
0.0295588	1.15108
0.0296171	1.15005
0.0296761	1.14904
0.0297324	1.14801
0.0297902	1.14696
0.029848	1.14594
0.0299051	1.14493
0.0299581	1.14392
0.0300158	1.14289
0.0300693	1.14188
0.0301268	1.14083
0.0301804	1.13981
0.0302329	1.1388
0.0302891	1.13779
0.0303431	1.13678
0.0303977	1.13576
0.0304505	1.13475
0.0305017	1.13374
0.0305578	1.13269
0.0306115	1.13168
0.0306601	1.13064
0.0307182	1.12961
0.0307706	1.1286
0.0308201	1.12757
0.0308711	1.12656
0.0309243	1.12554
0.0309747	1.12451
0.0310267	1.12346
0.0310803	1.12245
0.0311322	1.12144
0.0311829	1.12043
0.0312338	1.11941
0.03128	1.11838
0.0313327	1.11731
0.0313856	1.11628
0.0314385	1.11523
0.031489	1.11422
0.0315367	1.11321
0.0315888	1.11216
0.0316384	1.1111
0.0316902	1.11009
0.0317383	1.10906
0.0317865	1.10805
0.0318346	1.10704
0.0318829	1.10601
0.0319299	1.10497
0.0319795	1.10396
0.0320255	1.10293
0.0320731	1.10192
0.0321219	1.10085
0.0321718	1.0998
0.0322211	1.09878
0.0322667	1.09777
0.032314	1.09676
0.0323614	1.09575
0.0324057	1.09474
0.0324544	1.09369
0.0325014	1.09267
0.0325466	1.09164
0.0325945	1.09059
0.0326428	1.08958
0.0326886	1.08857
0.032729	1.08755
0.0327756	1.08652
0.0328227	1.08551
0.0328679	1.0845
0.0329096	1.08347
0.0329544	1.08244
0.0330004	1.08142
0.0330447	1.08037
0.0330909	1.07936
0.0331312	1.07835
0.0331738	1.07734
0.0332205	1.0763
0.0332629	1.07525
0.0333064	1.07422
0.0333497	1.07309
0.0333957	1.07203
0.0334383	1.07096
0.0334811	1.06994
0.0335214	1.06889
0.0335656	1.06786
0.033605	1.06685
0.0336467	1.06584
0.0336849	1.06481
0.0337253	1.06379
0.0337649	1.06278
0.0338037	1.06177
0.0338423	1.06076
0.0338813	1.05974
0.0339187	1.05869
0.0339561	1.05768
0.0339959	1.05667
0.0340333	1.05566
0.0340706	1.05462
0.0341081	1.05361
0.0341456	1.0526
0.0341833	1.05153
0.0342206	1.05052
0.0342552	1.04951
0.0342932	1.04846
0.0343302	1.04742
0.0343652	1.04641
0.0344002	1.0454
0.0344354	1.04435
0.0344719	1.04332
0.034509	1.04229
0.0345427	1.04127
0.0345771	1.04026
0.0346104	1.03923
0.0346459	1.03822
0.0346784	1.03721
0.0347113	1.03615
0.0347495	1.03514
0.0347837	1.03413
0.0348172	1.03312
0.0348497	1.03205
0.0348833	1.03102
0.0349184	1.03
0.0349496	1.02899
0.0349837	1.02798
0.0350149	1.02693
0.0350498	1.02588
0.0350824	1.02479
0.0351177	1.02376
0.0351475	1.02273
0.0351821	1.0217
0.0352137	1.02065
0.0352459	1.01963
0.0352784	1.01858
0.0353115	1.01753
0.0353427	1.0165
0.0353747	1.01549
0.0354055	1.01436
0.0354407	1.01329
0.0354707	1.01228
0.0355029	1.01121
0.0355357	1.0102
0.0355664	1.00915
0.0355981	1.00808
0.0356284	1.00706
0.0356594	1.00601
0.0356901	1.005
0.0357211	1.00397
0.0357517	1.00296
0.0357809	1.00191
0.0358125	1.00088
0.0358423	0.999825
0.0358734	0.998813
0.0359014	0.997801
0.0359296	0.996788
0.0359608	0.995738
0.0359911	0.994726
0.0360201	0.993694
0.0360508	0.992682
0.036079	0.99167
0.0361074	0.990657
0.0361361	0.989645
0.0361638	0.988613
0.0361953	0.987563
0.0362243	0.986551
0.036252	0.985481
0.0362836	0.98445
0.0363109	0.983399
0.0363399	0.982387
0.0363687	0.981374
0.0363961	0.980362
0.0364233	0.979312
0.0364535	0.978299
0.0364814	0.977287
0.0365089	0.976236
0.0365373	0.975109
0.0365673	0.97404
0.0365974	0.973008
0.0366256	0.971996
0.0366526	0.970984
0.0366808	0.969952
0.0367076	0.96894
0.036735	0.967928
0.0367616	0.966915
0.0367895	0.965884
0.0368166	0.964872
0.036844	0.963859
0.0368702	0.962847
0.0368974	0.961816
0.0369238	0.960784
0.0369528	0.959714
0.0369789	0.958664
0.0370068	0.957652
0.0370346	0.956601
0.0370609	0.955589
0.0370878	0.954576
0.0371147	0.953564
0.0371394	0.952533
0.0371676	0.951501
0.037193	0.950489
0.037219	0.949458
0.0372465	0.948388
0.0372737	0.947356
0.0373017	0.946306
0.0373262	0.945255
0.0373531	0.944243
0.0373804	0.943154
0.0374067	0.942142
0.037433	0.941091
0.0374608	0.940079
0.037485	0.938971
0.037513	0.937959
0.0375369	0.936947
0.0375618	0.935934
0.0375884	0.934922
0.0376143	0.933891
0.0376407	0.932859
0.0376661	0.931828
0.0376919	0.93072
0.0377199	0.929708
0.0377439	0.928695
0.0377699	0.927664
0.0377944	0.926652
0.0378204	0.925639
0.0378459	0.924627
0.0378704	0.923615
0.0378954	0.922602
0.0379204	0.921533
0.0379457	0.92052
0.0379706	0.919508
0.0379957	0.918496
0.0380202	0.917445
0.0380459	0.916414
0.0380705	0.915401
0.0380952	0.91437
0.0381201	0.913358
0.0381435	0.912345
0.0381676	0.911333
0.0381914	0.910302
0.0382158	0.909289
0.0382414	0.908277
0.0382648	0.907265
0.0382906	0.906252
0.0383147	0.905221
0.0383386	0.904208
0.0383626	0.903196
0.0383871	0.902165
0.0384112	0.901152
0.0384356	0.900121
0.0384594	0.899109
0.0384819	0.898096
0.0385083	0.897084
0.0385322	0.896053
0.038557	0.89504
0.0385807	0.894009
0.0386052	0.89292
0.0386303	0.89187
0.0386561	0.890857
0.0386783	0.889845
0.0387022	0.888794
0.0387261	0.887782
0.0387503	0.886732
0.0387749	0.8857
0.0387997	0.884669
0.0388238	0.883656
0.0388471	0.882625
0.0388716	0.881613
0.0388956	0.880524
0.0389207	0.879512
0.0389443	0.87848
0.0389669	0.877372
0.0389934	0.87636
0.0390183	0.875348
0.0390422	0.874335
0.0390647	0.873247
0.0390902	0.872234
0.0391123	0.871222
0.0391374	0.87021
0.0391609	0.869178
0.0391827	0.868147
0.0392075	0.867115
0.039231	0.866046
0.0392558	0.865033
0.0392772	0.864021
0.0393024	0.862951
0.0393276	0.861939
0.0393506	0.860927
0.0393739	0.859914
0.0393968	0.858883
0.0394207	0.857852
0.0394436	0.856839
0.0394681	0.855808
0.0394899	0.854776
0.0395146	0.853745
0.0395389	0.852694
0.0395618	0.851644
0.0395878	0.850632
0.0396081	0.849619
0.0396333	0.848607
0.0396566	0.847576
0.0396811	0.846544
0.0397022	0.845532
0.0397277	0.844462
0.039752	0.84345
0.0397762	0.842399
0.0397974	0.841387
0.0398236	0.840356
0.0398463	0.839343
0.0398679	0.838331
0.0398921	0.837319
0.0399166	0.836306
0.0399403	0.835275
0.0399627	0.834262
0.0399858	0.83325
0.0400108	0.832219
0.0400328	0.831168
0.0400583	0.830137
0.0400814	0.829125
0.0401048	0.828112
0.0401288	0.8271
0.0401526	0.826049
0.0401763	0.825037
0.0401983	0.824006
0.0402238	0.822955
0.0402482	0.821924
0.0402722	0.820873
0.0402959	0.819861
0.0403184	0.818829
0.040343	0.817779
0.0403674	0.816728
0.0403928	0.815678
0.0404162	0.814646
0.0404414	0.813634
0.0404647	0.812622
0.0404881	0.811609
0.0405133	0.810578
0.0405368	0.809508
0.0405617	0.808477
0.0405871	0.807465
0.0406089	0.806452
0.0406342	0.80544
0.0406571	0.804428
0.0406819	0.803396
0.0407067	0.802365
0.0407307	0.801333
0.0407544	0.800321
0.0407796	0.799309
0.040802	0.798296
0.0408269	0.797284
0.0408526	0.796138
0.0408796	0.795107
0.0409044	0.794094
0.0409284	0.793082
0.0409526	0.79207
0.040978	0.791038
0.0410027	0.790007
0.0410277	0.788994
0.0410523	0.787906
0.0410785	0.786874
0.0411038	0.785805
0.0411292	0.784792
0.0411552	0.783742
0.0411808	0.782729
0.0412063	0.781698
0.0412302	0.780647
0.0412576	0.779597
0.0412833	0.778566
0.0413086	0.777553
0.0413345	0.776541
0.0413605	0.775471
0.0413878	0.77444
0.0414131	0.773389
0.0414392	0.772339
0.0414667	0.771326
0.0414918	0.770314
0.0415184	0.769283
0.0415447	0.76827
0.0415704	0.767258
0.0415965	0.766246
0.0416227	0.765233
0.0416502	0.764164
0.0416783	0.763113
0.0417043	0.762063
0.0417319	0.76105
0.0417591	0.760038
0.0417862	0.759026
0.0418114	0.757994
0.0418401	0.756982
0.0418668	0.75597
0.0418952	0.754938
0.0419203	0.753926
0.0419495	0.752914
0.0419773	0.751863
0.0420052	0.750851
0.0420334	0.7498
0.0420614	0.748788
0.0420899	0.747776
0.0421185	0.746744
0.0421476	0.745732
0.0421766	0.7447
0.0422039	0.743688
0.0422333	0.742638
0.042262	0.741625
0.0422934	0.740613
0.0423221	0.739601
0.0423519	0.738569
0.0423819	0.737538
0.0424095	0.736525
0.0424402	0.735513
0.0424717	0.734501
0.0425012	0.73345
0.0425348	0.7324
0.0425652	0.731387
0.0425952	0.730375
0.0426274	0.729363
0.0426584	0.72835
0.0426905	0.727281
0.0427224	0.726268
0.0427536	0.725256
0.042787	0.724244
0.0428179	0.723212
0.0428522	0.7222
0.042885	0.721169
0.0429194	0.720156
0.0429516	0.719144
0.0429855	0.718132
0.0430195	0.717119
0.0430518	0.716069
0.0430878	0.714999
0.0431258	0.713949
0.0431594	0.712917
0.0431968	0.711886
0.0432319	0.710854
0.0432702	0.709842
0.0433057	0.708811
0.0433431	0.707779
0.0433809	0.706748
0.0434198	0.705716
0.0434568	0.704685
0.0434953	0.703673
0.0435332	0.702622
0.0435728	0.70161
0.0436111	0.700597
0.0436507	0.699585
0.0436909	0.698554
0.0437308	0.697541
0.0437713	0.696491
0.0438139	0.695478
0.0438544	0.69439
0.0439002	0.693377
0.0439418	0.692327
0.043982	0.691276
0.0440304	0.690226
0.0440744	0.689194
0.0441197	0.688182
0.0441654	0.68717
0.0442088	0.686157
0.0442544	0.685107
0.044303	0.684095
0.0443453	0.683063
0.0443882	0.682032
0.0444363	0.680962
0.0444848	0.679912
0.0445318	0.678899
0.0445819	0.677887
0.0446309	0.676875
0.0446769	0.675862
0.0447288	0.67485
0.0447798	0.673818
0.0448322	0.672806
0.0448837	0.671756
0.0449368	0.670743
0.0449906	0.669731
0.0450433	0.6687
0.0450981	0.667687
0.0451528	0.666675
0.0452081	0.665624
0.045265	0.664593
0.0453228	0.663542
0.0453816	0.662511
0.045439	0.66148
0.0454992	0.660467
0.0455587	0.659455
0.0456192	0.658385
0.0456817	0.657354
0.0457433	0.656322
0.0458047	0.655291
0.0458664	0.654279
0.0459268	0.653266
0.0459862	0.652235
0.0460524	0.651146
0.0461191	0.650134
0.0461839	0.649102
0.0462478	0.648052
0.0463145	0.64704
0.0463826	0.645989
0.0464523	0.644977
0.0465169	0.643964
0.0465849	0.642914
0.046655	0.641882
0.0467257	0.640756
0.0468038	0.639743
0.0468709	0.638731
0.0469412	0.637719
0.0470144	0.636668
0.0470881	0.635656
0.0471593	0.634624
0.0472315	0.633612
0.0473018	0.6326
0.0473771	0.631587
0.0474469	0.630575
0.0475263	0.629524
0.0476018	0.628512
0.0476771	0.6275
0.0477516	0.626487
0.0478266	0.625475
0.0479044	0.624425
0.0479807	0.623393
0.0480599	0.622362
0.0481422	0.621349
0.0482201	0.620318
0.0482976	0.619306
0.0483761	0.618293
0.0484589	0.617281
0.0485363	0.616269
0.0486183	0.615256
0.0486971	0.614168
0.0487811	0.613117
0.0488681	0.612067
0.0489504	0.611054
0.0490318	0.610042
0.0491128	0.609011
0.0491948	0.607998
0.0492757	0.606986
0.0493599	0.605974
0.0494409	0.604961
0.0495227	0.603949
0.0496057	0.602917
0.0496865	0.601905
0.0497703	0.600893
0.0498521	0.599881
0.0499367	0.598868
0.0500201	0.597856
0.0501022	0.596844
0.0501861	0.595812
0.0502694	0.5948
0.050351	0.593768
0.0504305	0.592756
0.050515	0.591744
0.0505979	0.590712
0.050682	0.589643
0.050771	0.58863
0.050853	0.587618
0.0509398	0.586606
0.0510171	0.585574
0.0511029	0.584543
0.0511926	0.583531
0.0512729	0.582499
0.0513594	0.581487
0.0514381	0.580474
0.0515216	0.579462
0.0516043	0.57845
0.0516924	0.577437
0.0517641	0.576406
0.0518534	0.575394
0.0519369	0.574381
0.0520276	0.573369
0.0521065	0.572357
0.0521921	0.571344
0.0522737	0.570275
0.0523593	0.569263
0.0524489	0.568231
0.0525312	0.567219
0.0526132	0.566168
0.0526995	0.565137
0.0527821	0.564124
0.0528604	0.563112
0.0529467	0.562062
0.0530328	0.56103
0.0531164	0.560018
0.0532025	0.558967
0.0532878	0.557917
0.0533717	0.556904
0.0534559	0.555854
0.0535428	0.554803
0.0536291	0.553753
0.0537113	0.552721
0.053797	0.551709
0.0538825	0.550697
0.053968	0.549684
0.0540478	0.548672
0.0541246	0.54766
0.0542157	0.546628
0.0542941	0.545578
0.0543826	0.544546
0.0544683	0.543534
0.054553	0.542484
0.0546397	0.541452
0.0547202	0.54044
0.0548079	0.539389
0.0548917	0.538339
0.0549778	0.537326
0.0550617	0.536276
0.0551455	0.535264
0.0552321	0.534251
0.0553161	0.53322
0.0553992	0.532208
0.0554785	0.531176
0.0555681	0.530126
0.0556559	0.529113
0.0557402	0.528101
0.0558251	0.52707
0.0559114	0.526038
0.0559978	0.525026
0.0560833	0.523994
0.0561668	0.522982
0.0562493	0.52197
0.0563379	0.520957
0.0564229	0.519926
0.0565044	0.518894
0.0565962	0.517863
0.0566799	0.516851
0.0567661	0.515819
0.0568516	0.514788
0.0569372	0.513757
0.0570237	0.512725
0.0571133	0.511713
0.0571951	0.5107
0.0572844	0.50965
0.057376	0.508599
0.0574647	0.507587
0.0575444	0.506536
0.0576361	0.505524
0.0577191	0.504455
0.0578173	0.503404
0.0579071	0.502392
0.0579929	0.501379
0.0580827	0.500367
0.0581668	0.499355
0.0582505	0.498323
0.0583423	0.497311
0.0584266	0.496299
0.0585172	0.495248
0.058606	0.494217
0.0586986	0.493204
0.0587865	0.492154
0.0588771	0.491142
0.0589671	0.490129
0.0590566	0.489117
0.0591417	0.488105
0.0592314	0.487073
0.0593226	0.486061
0.0594103	0.484972
0.0595099	0.483864
0.0596019	0.482852
0.0596964	0.481782
0.0597876	0.48077
0.0598791	0.479758
0.0599678	0.478745
0.0600594	0.477733
0.0601471	0.476702
0.0602426	0.47567
0.0603303	0.474658
0.0604259	0.473645
0.0605154	0.472633
0.0606092	0.471621
0.0606998	0.470608
0.0607911	0.469539
0.0608891	0.468507
0.0609721	0.467457
0.0610778	0.466445
0.061167	0.465413
0.0612603	0.464401
0.0613533	0.463369
0.0614464	0.4623
0.0615487	0.461287
0.0616419	0.460275
0.0617301	0.459244
0.0618296	0.458231
0.0619212	0.457219
0.0620196	0.456207
0.0621147	0.455156
0.0622134	0.454067
0.0623147	0.453036
0.0624092	0.452024
0.0625034	0.450973
0.0626038	0.449942
0.0626917	0.448929
0.0627911	0.447917
0.0628879	0.446905
0.0629806	0.445873
0.0630836	0.444823
0.0631786	0.443811
0.0632782	0.442798
0.0633753	0.441786
0.0634732	0.440716
0.0635709	0.439704
0.0636707	0.438672
0.0637654	0.43766
0.0638653	0.436629
0.0639677	0.43554
0.0640663	0.434528
0.0641675	0.433515
0.0642661	0.432503
0.0643641	0.431491
0.0644654	0.430478
0.0645577	0.429447
0.0646592	0.428435
0.0647609	0.427422
0.0648612	0.42641
0.0649602	0.42534
0.0650627	0.424328
0.0651673	0.423297
0.0652663	0.422284
0.0653644	0.421272
0.065468	0.42026
0.065564	0.419247
0.0656678	0.418235
0.0657664	0.417223
0.0658709	0.416191
0.0659756	0.415179
0.0660767	0.414128
0.0661767	0.413116
0.0662825	0.412104
0.066386	0.411053
0.0664871	0.410003
0.0665904	0.40899
0.0666976	0.407978
0.0668019	0.406966
0.0669036	0.405953
0.0670052	0.404922
0.0671151	0.40391
0.0672127	0.402859
0.0673213	0.401789
0.0674275	0.400777
0.0675334	0.399765
0.0676343	0.398752
0.0677402	0.39774
0.0678484	0.396728
0.0679489	0.395696
0.0680501	0.394684
0.0681612	0.393672
0.0682669	0.392659
0.0683623	0.391647
0.0684679	0.390597
0.0685826	0.389527
0.0686917	0.388515
0.0687891	0.387502
0.0689036	0.386471
0.0690087	0.385439
0.0691147	0.384427
0.0692226	0.383415
0.0693292	0.382383
0.0694332	0.381371
0.0695327	0.380359
0.0696409	0.379346
0.0697477	0.378334
0.0698562	0.377322
0.069958	0.376309
0.070068	0.375278
0.0701729	0.374266
0.0702794	0.373253
0.0703876	0.372241
0.0704835	0.37121
0.0705941	0.370197
0.070697	0.369185
0.0708003	0.368173
0.0709073	0.367141
0.0710209	0.366129
0.0711179	0.365117
0.071233	0.364104
0.0713371	0.363092
0.0714407	0.36208
0.0715521	0.361048
0.0716552	0.360036
0.0717612	0.359004
0.0718668	0.357992
0.0719757	0.35698
0.072083	0.355929
0.0721878	0.354898
0.0722976	0.353885
0.0724056	0.352873
0.0725097	0.351842
0.0726187	0.35081
0.0727288	0.349779
0.0728365	0.348747
0.0729393	0.347735
0.0730482	0.346685
0.0731537	0.345653
0.0732582	0.344641
0.0733679	0.343629
0.0734732	0.342597
0.0735817	0.341585
0.0736818	0.340572
0.0737858	0.339522
0.0739	0.33851
0.0740042	0.337497
0.0741029	0.336428
0.0742207	0.335377
0.0743276	0.334346
0.0744366	0.333314
0.0745404	0.332302
0.0746438	0.33129
0.0747449	0.330277
0.0748524	0.329265
0.0749569	0.328253
0.0750562	0.327202
0.0751696	0.326171
0.0752667	0.325158
0.0753795	0.324127
0.0754783	0.323115
0.0755848	0.322102
0.0756896	0.321071
0.0757903	0.320001
0.0759019	0.318989
0.0760021	0.317977
0.0761046	0.316964
0.0762063	0.315914
0.0763139	0.314882
0.0764134	0.31387
0.0765114	0.312858
0.0766211	0.311845
0.0767233	0.310833
0.0768216	0.309821
0.0769216	0.308808
0.0770222	0.307796
0.0771236	0.306784
0.0772297	0.305714
0.0773368	0.304702
0.0774384	0.303651
0.0775367	0.302639
0.0776386	0.301627
0.0777383	0.300595
0.0778403	0.299583
0.0779428	0.29857
0.0780424	0.297558
0.0781403	0.296508
0.0782417	0.295495
0.0783356	0.294464
0.0784384	0.293413
0.0785449	0.292344
0.0786463	0.291331
0.0787431	0.290319
0.0788407	0.289307
0.0789396	0.288275
0.0790349	0.287244
0.0791374	0.286212
0.0792334	0.285162
0.0793328	0.28415
0.0794338	0.283137
0.0795295	0.282087
0.0796252	0.281074
0.0797235	0.280062
0.0798126	0.27905
0.079913	0.278018
0.0800133	0.276968
0.0801082	0.275956
0.0802043	0.274943
0.0802984	0.273931
0.080395	0.272919
0.0804877	0.271868
0.0805794	0.270837
0.0806717	0.269824
0.0807649	0.268793
0.0808637	0.267781
0.0809563	0.266768
0.0810503	0.265737
0.0811414	0.264724
0.0812348	0.263693
0.081326	0.262681
0.0814184	0.261649
0.0815092	0.260637
0.0815999	0.259625
0.0816918	0.258612
0.0817827	0.2576
0.0818726	0.256588
0.0819637	0.255575
0.0820441	0.254563
0.0821398	0.253551
0.0822298	0.2525
0.0823194	0.25145
0.0824066	0.250437
0.0824979	0.249425
0.0825844	0.248413
0.0826742	0.247381
0.0827584	0.246369
0.0828484	0.245357
0.0829326	0.244344
0.083018	0.243313
0.083104	0.242281
0.0831892	0.24125
0.0832757	0.240219
0.0833688	0.239206
0.0834501	0.238194
0.083533	0.237182
0.0836153	0.23615
0.0837027	0.235138
0.0837887	0.234125
0.0838692	0.233113
0.0839503	0.232101
0.0840333	0.231088
0.0841097	0.230057
0.0842008	0.229045
0.084283	0.228032
0.0843607	0.227001
0.0844423	0.225989
0.0845243	0.224976
0.0846034	0.223964
0.0846838	0.222933
0.0847666	0.221901
0.0848455	0.220889
0.0849266	0.219877
0.0850048	0.218826
0.085087	0.217814
0.0851666	0.216782
0.0852492	0.21577
0.0853217	0.214738
0.085405	0.213688
0.0854819	0.212676
0.0855617	0.211625
0.0856397	0.210613
0.0857111	0.2096
0.0857875	0.208588
0.0858604	0.207576
0.0859389	0.206544
0.086022	0.205532
0.0860967	0.20452
0.0861714	0.203488
0.0862473	0.202476
0.0863201	0.201445
0.0863953	0.200432
0.0864695	0.19942
0.0865421	0.198388
0.086618	0.197357
0.0866916	0.196345
0.0867634	0.195332
0.0868344	0.194301
0.0869112	0.193289
0.0869803	0.192276
0.0870543	0.191245
0.0871267	0.190213
0.0871983	0.189182
0.0872715	0.188093
0.0873479	0.187062
0.0874215	0.18603
0.0874904	0.185018
0.0875587	0.184006
0.0876323	0.182993
0.0877004	0.181981
0.0877743	0.180969
0.0878397	0.179957
0.0879088	0.178906
0.0879813	0.177894
0.0880471	0.176881
0.0881181	0.175831
0.0881877	0.174818
0.0882567	0.173806
0.0883238	0.172794
0.0883886	0.171782
0.0884553	0.170769
0.0885257	0.169719
0.0885947	0.168668
0.0886653	0.167656
0.0887298	0.166586
0.088802	0.165536
0.0888697	0.164523
0.0889332	0.163473
0.0890048	0.16246
0.0890684	0.161448
0.0891294	0.160436
0.0891963	0.159423
0.0892647	0.158373
0.0893332	0.157303
0.089402	0.156272
0.0894692	0.15526
0.0895311	0.154247
0.0895975	0.153216
0.0896619	0.152204
0.0897253	0.151172
0.0897947	0.15016
0.089856	0.149147
0.0899208	0.148097
0.0899838	0.147085
0.0900519	0.145996
0.0901187	0.144984
0.0901821	0.143914
0.0902489	0.142882
0.0903151	0.141851
0.0903787	0.140839
0.0904379	0.139826
0.0905058	0.138814
0.0905657	0.137802
0.0906288	0.136789
0.0906905	0.135777
0.0907529	0.134765
0.0908164	0.133695
0.0908839	0.132645
0.0909469	0.131632
0.0910092	0.130582
0.0910726	0.129569
0.0911376	0.128557
0.0911983	0.127545
0.0912588	0.126532
0.0913244	0.12552
0.0913849	0.124508
0.091444	0.123476
0.0915077	0.122445
0.0915707	0.121414
0.0916329	0.120401
0.0916955	0.11937
0.0917565	0.118319
0.0918218	0.11725
0.0918825	0.116218
0.0919468	0.115206
0.0920102	0.114194
0.0920721	0.113181
0.0921308	0.112169
0.0921934	0.111137
0.0922522	0.110125
0.0923156	0.109094
0.0923789	0.108081
0.0924369	0.107031
0.0924979	0.106019
0.0925606	0.105006
0.0926234	0.103994
0.0926826	0.102962
0.0927463	0.10195
0.0928062	0.100938
0.0928676	0.0999255
0.0929237	0.0989132
0.0929899	0.0979008
0.0930507	0.0968885
0.0931091	0.0958762
0.0931698	0.0948448
0.0932303	0.0937751
0.0932955	0.0927628
0.0933536	0.0917505
0.0934174	0.0907382
0.0934791	0.0897067
0.0935395	0.0886944
0.0936002	0.0876821
0.0936594	0.0866698
0.0937222	0.0856383
0.0937861	0.084626
0.0938439	0.0835373
0.0939106	0.082525
0.0939672	0.0815126
0.0940321	0.0804812
0.0940939	0.0794498
0.0941542	0.0784375
0.0942169	0.0774251
0.0942777	0.0763937
0.0943396	0.0753814
0.0943999	0.0743691
0.0944636	0.0733376
0.0945213	0.0723253
0.0945852	0.071313
0.0946472	0.0703007
0.0947067	0.0692501
0.0947701	0.0682378
0.0948319	0.0671873
0.0948919	0.0661559
0.0949543	0.0651435
0.0950212	0.0641312
0.0950783	0.0631189
0.0951394	0.0621066
0.0952044	0.0610942
0.0952626	0.0600819
0.0953262	0.0590696
0.0953881	0.0580572
0.0954532	0.0570258
0.0955137	0.0560135
0.0955746	0.0549821
0.0956376	0.0539697
0.0956974	0.0529574
[truncated: 13,762 more rows]

## Sheet: Supplementary 2b
Time (h)	Voltage (V)
5.55556e-08	2.41922
0.000277833	2.41928
0.000555611	2.4192
0.000833389	2.41909
0.00111117	2.41926
0.00138894	2.4192
0.00166672	2.41911
0.0019445	2.41922
0.00222228	2.41915
0.00250006	2.41926
0.00277778	2.34275
0.00277783	2.28848
0.00277789	2.24656
0.00277794	2.21247
0.002778	2.18247
0.00277806	2.15569
0.00277811	2.13168
0.00277817	2.11011
0.00277822	2.0907
0.00277828	2.07331
0.00277833	2.05758
0.00277839	2.04348
0.00277844	2.03065
0.0027785	2.01907
0.00277856	2.00842
0.00277861	1.99868
0.00277867	1.98965
0.00277872	1.98137
0.00277878	1.97349
0.00277883	1.96601
0.00277889	1.9591
0.00277894	1.95244
0.002779	1.94627
0.00277906	1.94028
0.00277911	1.93451
0.00277917	1.92909
0.00277922	1.92369
0.00277928	1.91875
0.00277933	1.91401
0.00277939	1.90938
0.00277944	1.90497
0.0027795	1.90067
0.00277956	1.89664
0.00277961	1.89277
0.00277967	1.88891
0.00277972	1.88529
0.00277978	1.88185
0.00277983	1.87845
0.00277989	1.87515
0.00277994	1.872
0.00278	1.86904
0.00278006	1.86607
0.00278011	1.8632
0.00278017	1.86047
0.00278022	1.85786
0.00278028	1.85532
0.00278033	1.85297
0.00278039	1.85038
0.00278044	1.84813
0.0027805	1.84589
0.00278056	1.84368
0.00278061	1.84152
0.00278067	1.83959
0.00278072	1.83753
0.00278078	1.83547
0.00278083	1.83366
0.00278089	1.83183
0.00278094	1.82999
0.002781	1.82828
0.00278106	1.82667
0.00278111	1.82497
0.00278117	1.82333
0.00278122	1.82163
0.00278128	1.82011
0.00278133	1.81862
0.00278139	1.81719
0.00278144	1.81572
0.0027815	1.81427
0.00278156	1.81287
0.00278161	1.81148
0.00278167	1.81014
0.00278172	1.80898
0.00278178	1.80781
0.00278183	1.80646
0.00278189	1.80524
0.00278194	1.80409
0.002782	1.80287
0.00278206	1.80167
0.00278211	1.80054
0.00278217	1.79945
0.00278222	1.79825
0.00278233	1.79615
0.00278239	1.79512
0.0027825	1.79314
0.00278261	1.79115
0.00278272	1.7894
0.00278283	1.78752
0.00278294	1.7859
0.00278306	1.78415
0.00278317	1.78249
0.00278328	1.78081
0.00278339	1.77918
0.0027835	1.77762
0.00278361	1.77609
0.00278372	1.77489
0.00278383	1.77334
0.00278394	1.77201
0.00278406	1.77054
0.00278417	1.76928
0.00278428	1.76792
0.00278439	1.76659
0.0027845	1.76535
0.00278461	1.76414
0.00278472	1.76292
0.00278483	1.76178
0.00278494	1.76069
0.00278506	1.75945
0.00278517	1.75832
0.00278528	1.75731
0.00278539	1.75624
0.00278556	1.75466
0.00278567	1.75353
0.00278583	1.75206
0.00278594	1.75099
0.00278611	1.74962
0.00278622	1.74861
0.00278639	1.74727
0.00278656	1.7459
0.00278667	1.74483
0.00278683	1.74372
0.00278694	1.74267
0.00278711	1.74137
0.00278728	1.74011
0.00278744	1.73883
0.00278761	1.73759
0.00278778	1.73628
0.00278794	1.73513
0.00278811	1.73401
0.00278828	1.73282
0.00278844	1.73164
0.00278861	1.73059
0.00278878	1.72941
0.00278894	1.72834
0.00278911	1.72732
0.00278928	1.72618
0.0027895	1.72477
0.00278967	1.7237
0.00278989	1.7224
0.00279006	1.72137
0.00279028	1.72005
0.0027905	1.71872
0.00279072	1.71744
0.00279094	1.71612
0.00279117	1.71496
0.00279139	1.71381
0.00279161	1.71257
0.00279183	1.71144
0.00279206	1.71022
0.00279228	1.70898
0.0027925	1.70788
0.00279278	1.70642
0.002793	1.70541
0.00279322	1.70438
0.00279344	1.70312
0.00279372	1.70198
0.00279394	1.70097
0.00279417	1.69986
0.00279439	1.69883
0.00279461	1.69774
0.00279483	1.69671
0.00279511	1.69556
0.00279539	1.69436
0.00279561	1.69335
0.00279589	1.69213
0.00279611	1.69108
0.00279639	1.68995
0.00279667	1.68875
0.00279694	1.6877
0.00279722	1.68654
0.00279756	1.68528
0.00279783	1.68413
0.00279811	1.6831
0.00279839	1.68203
0.00279867	1.68092
0.002799	1.67976
0.00279928	1.67865
0.00279961	1.67751
0.00279989	1.67636
0.00280022	1.6751
0.00280056	1.674
0.00280083	1.67297
0.00280117	1.6718
0.0028015	1.67064
0.00280183	1.6694
0.00280217	1.66835
0.0028025	1.6672
0.00280289	1.66602
0.00280322	1.66493
0.00280356	1.66384
0.00280389	1.6627
0.00280428	1.66159
0.00280461	1.66035
0.002805	1.65918
0.00280539	1.6581
0.00280572	1.65693
0.00280606	1.65584
0.00280644	1.65478
0.00280678	1.65373
0.00280717	1.65271
0.0028075	1.65165
0.00280794	1.65039
0.00280833	1.64928
0.00280872	1.64825
0.00280906	1.64712
0.0028095	1.64598
0.00280983	1.64493
0.00281028	1.64378
0.00281072	1.64254
0.00281111	1.64147
0.00281156	1.64033
0.002812	1.63914
0.00281239	1.63809
0.00281283	1.63687
0.00281328	1.63577
0.00281372	1.6347
0.00281411	1.63361
0.00281456	1.6326
0.00281494	1.63145
0.00281544	1.63036
0.00281583	1.62926
0.00281633	1.62802
0.00281678	1.62697
0.00281728	1.62573
0.00281778	1.62458
0.00281822	1.62357
0.00281867	1.62246
0.00281917	1.62135
0.00281956	1.62027
0.00282011	1.61912
0.00282061	1.61796
0.00282106	1.61683
0.00282161	1.61576
0.00282206	1.61471
0.00282256	1.6137
0.00282306	1.61256
0.0028235	1.61152
0.00282406	1.61046
0.0028245	1.60943
0.00282506	1.60824
0.00282556	1.60723
0.002826	1.6062
0.00282661	1.60505
0.00282711	1.60397
0.00282767	1.60288
0.00282817	1.60179
0.00282872	1.60076
0.00282922	1.59975
0.00282967	1.59874
0.00283033	1.59752
0.00283083	1.59645
0.00283144	1.59534
0.00283211	1.59423
0.00283272	1.59293
0.00283328	1.5919
0.00283383	1.59087
0.0028345	1.58971
0.00283511	1.58864
0.00283572	1.58748
0.00283633	1.58646
0.00283689	1.58526
0.00283761	1.58419
0.00283822	1.58318
0.00283883	1.58209
0.00283944	1.58104
0.00284006	1.57999
0.00284061	1.57896
0.00284128	1.57793
0.00284194	1.57692
0.00284244	1.57591
0.00284322	1.57473
0.00284389	1.5736
0.0028445	1.57257
0.00284522	1.57135
0.00284594	1.57034
0.00284656	1.5693
0.00284728	1.56818
0.002848	1.56709
0.00284861	1.56604
0.00284933	1.56495
0.00285	1.56392
0.00285072	1.56289
0.00285128	1.56184
0.00285211	1.56079
0.00285272	1.55972
0.0028535	1.55865
0.00285417	1.55759
0.00285489	1.55652
0.00285567	1.55541
0.00285639	1.55438
0.002857	1.55331
0.00285778	1.55226
0.00285856	1.55119
0.00285917	1.5501
0.00286	1.549
0.00286078	1.54797
0.00286144	1.54694
0.00286222	1.5459
0.00286289	1.54487
0.00286356	1.54386
0.00286439	1.54274
0.00286517	1.54171
0.00286594	1.5406
0.00286672	1.53947
0.0028675	1.53837
0.00286833	1.53733
0.002869	1.53632
0.00286972	1.53525
0.00287056	1.53422
0.00287139	1.53298
0.00287222	1.53189
0.00287306	1.53086
0.00287383	1.52972
0.00287467	1.52867
0.00287544	1.52766
0.00287617	1.52665
0.002877	1.52552
0.00287783	1.52445
0.00287867	1.52338
0.00287939	1.52235
0.00288017	1.52134
0.00288106	1.52021
0.00288178	1.51918
0.00288272	1.51811
0.0028835	1.51704
0.00288428	1.51601
0.00288511	1.51498
0.00288594	1.51393
0.00288672	1.51287
0.00288756	1.5118
0.00288844	1.51069
0.00288922	1.50962
0.00289017	1.50857
0.00289094	1.50752
0.00289178	1.50647
0.00289267	1.5054
0.00289344	1.50437
0.00289428	1.50328
0.00289511	1.50225
0.00289594	1.50122
0.00289672	1.50013
0.00289767	1.49908
0.00289856	1.49803
0.00289939	1.497
0.00290017	1.49594
0.002901	1.4949
0.00290178	1.49389
0.00290272	1.49286
0.0029035	1.49174
0.0029045	1.49053
0.00290539	1.4895
0.00290622	1.48849
0.002907	1.48746
0.00290789	1.48645
0.00290878	1.48534
0.00290956	1.48431
0.00291044	1.48328
0.00291133	1.48219
0.00291228	1.48105
0.00291317	1.48004
0.00291394	1.47902
0.00291489	1.4778
0.00291589	1.47671
0.00291667	1.47568
0.00291761	1.47444
0.00291856	1.47334
0.00291944	1.47229
0.00292039	1.47127
0.00292117	1.47021
0.00292211	1.46906
0.00292306	1.46803
0.00292383	1.46698
0.00292478	1.46591
0.00292556	1.4649
0.00292644	1.46381
0.00292739	1.46269
0.00292833	1.46152
0.00292928	1.46047
0.00293011	1.4594
0.00293106	1.4582
0.002932	1.45715
0.002933	1.45599
0.00293383	1.45497
0.00293472	1.45394
0.00293556	1.45291
0.00293639	1.45188
0.00293722	1.45085
0.00293817	1.44978
0.002939	1.44877
0.00293978	1.44772
0.00294083	1.44654
0.00294178	1.44547
0.00294261	1.44446
0.00294356	1.44337
0.00294433	1.44236
0.00294517	1.44127
0.00294617	1.44022
0.00294706	1.43915
0.00294783	1.43808
0.00294872	1.43707
0.00294961	1.436
0.0029505	1.43491
0.0029515	1.43385
0.00295233	1.43274
0.00295322	1.43167
0.00295411	1.43066
0.00295494	1.42961
0.00295583	1.42856
0.00295678	1.42751
0.00295761	1.42646
0.00295844	1.42541
0.00295944	1.42434
0.00296033	1.42327
0.00296117	1.4222
0.002962	1.42115
0.00296294	1.42014
0.00296389	1.41907
0.00296467	1.41802
0.00296544	1.41701
0.00296639	1.41596
0.00296733	1.41485
0.00296828	1.41375
0.00296917	1.41272
0.00297006	1.41163
0.00297094	1.41056
0.00297194	1.40934
0.00297294	1.40829
0.00297378	1.40724
0.00297472	1.40617
0.00297567	1.40501
0.00297656	1.40399
0.00297756	1.40294
0.00297828	1.40191
0.00297928	1.40088
0.00298011	1.39976
0.00298111	1.39874
0.00298194	1.39773
0.00298289	1.39666
0.00298378	1.39565
0.00298467	1.39464
0.0029855	1.39363
0.00298644	1.3926
0.00298722	1.39159
0.00298828	1.39054
0.00298911	1.38953
0.00299006	1.38846
0.002991	1.38741
0.00299189	1.3864
0.00299283	1.38538
0.00299383	1.38426
0.00299478	1.38323
0.00299567	1.38216
0.00299672	1.38107
0.00299756	1.38006
0.00299844	1.37903
0.00299956	1.37783
0.00300067	1.37676
0.00300161	1.37571
0.00300256	1.37466
0.00300356	1.37361
0.00300456	1.3726
0.00300544	1.37156
0.00300644	1.37052
0.00300739	1.3695
0.00300839	1.36843
0.00300933	1.36742
0.00301039	1.36639
0.00301139	1.36536
0.00301244	1.36431
0.00301333	1.36326
0.00301439	1.36221
0.00301539	1.36118
0.0030165	1.36
0.00301761	1.35899
0.00301861	1.35798
0.00301967	1.35693
0.00302078	1.35591
0.00302178	1.35477
0.00302289	1.35366
0.00302406	1.35255
0.00302522	1.35154
0.00302622	1.35042
0.00302756	1.34941
0.00302856	1.34837
0.00302956	1.34731
0.00303083	1.34628
0.00303194	1.34526
0.00303306	1.34419
0.00303422	1.34313
0.00303528	1.34211
0.00303656	1.34087
0.00303783	1.33982
0.00303911	1.33881
0.00304033	1.33776
0.00304139	1.33671
0.00304272	1.33568
0.00304383	1.33463
0.003045	1.3336
0.00304639	1.33253
0.00304767	1.33148
0.00304883	1.33047
0.00305022	1.32946
0.00305133	1.32845
0.00305256	1.32744
0.00305389	1.32642
0.00305517	1.32536
0.00305661	1.32431
0.00305783	1.32326
0.00305933	1.32224
0.00306056	1.32123
0.00306194	1.32022
0.00306339	1.31917
0.00306472	1.31814
0.00306622	1.31709
0.00306761	1.31608
0.003069	1.31499
0.00307056	1.31398
0.00307206	1.31291
0.0030735	1.31186
0.00307522	1.31083
0.00307667	1.30972
0.00307833	1.3086
0.00308017	1.30755
0.00308156	1.30654
0.00308317	1.30551
0.00308478	1.30447
0.00308656	1.30344
0.00308817	1.30236
0.00308994	1.30129
0.00309172	1.30028
0.00309333	1.29921
0.00309528	1.29816
0.00309694	1.29715
0.00309883	1.29602
0.00310061	1.29499
0.00310244	1.29388
0.00310467	1.29276
0.00310683	1.29172
0.00310878	1.29066
0.00311061	1.28964
0.00311267	1.28863
0.00311456	1.2876
0.00311667	1.28655
0.00311872	1.28548
0.00312083	1.28441
0.003123	1.2834
0.00312517	1.28237
0.00312739	1.28121
0.00312983	1.28018
0.00313194	1.27917
0.00313417	1.27815
0.00313639	1.27714
0.00313889	1.27598
0.00314139	1.27491
0.00314394	1.27378
0.00314661	1.27268
0.00314917	1.27165
0.00315172	1.27063
0.00315433	1.26958
0.00315694	1.2685
0.00315967	1.26741
0.0031625	1.26626
0.0031655	1.26517
0.00316844	1.26409
0.00317139	1.26308
0.003174	1.26206
0.00317689	1.26105
0.00317994	1.26002
0.00318289	1.25895
0.00318617	1.2579
0.0031895	1.25689
0.00319256	1.25588
0.00319578	1.25472
0.00319906	1.2537
0.00320239	1.25262
0.00320617	1.25155
0.00320933	1.25054
0.00321306	1.24947
0.00321661	1.24832
0.0032205	1.24727
0.00322439	1.24626
0.00322828	1.24519
0.00323228	1.24418
0.00323578	1.24313
0.00323956	1.2421
0.00324361	1.24109
0.00324772	1.24002
0.00325189	1.23897
0.00325594	1.23796
0.00326017	1.23693
0.00326461	1.23588
0.003269	1.23487
0.00327333	1.23385
0.00327794	1.23282
0.00328311	1.23166
0.00328789	1.23065
0.00329289	1.22958
0.00329783	1.22857
0.00330283	1.2275
0.003308	1.22649
0.00331322	1.22547
0.00331856	1.22437
0.00332444	1.22324
0.00333028	1.22217
0.00333633	1.22114
0.00334156	1.22013
0.00334806	1.2191
0.00335383	1.21809
0.00335983	1.21708
0.00336639	1.21606
0.00337289	1.21503
0.00337922	1.214
0.00338544	1.21295
0.00339283	1.21185
0.00339994	1.21083
0.00340739	1.20982
0.00341472	1.20877
0.00342172	1.20776
0.003429	1.20671
0.00343644	1.20568
0.00344478	1.20465
0.00345272	1.2036
0.00346089	1.20257
0.00346906	1.20148
0.00347811	1.20045
0.00348722	1.19942
0.00349567	1.19841
0.00350478	1.1974
0.003514	1.19639
0.00352272	1.19536
0.00353239	1.19434
0.00354256	1.19329
0.00355256	1.19223
0.00356194	1.19119
0.003574	1.19016
0.00358433	1.18915
0.003595	1.18814
0.00360633	1.18711
0.00361667	1.18608
0.00362856	1.18505
0.00363956	1.18402
0.00365294	1.18301
0.00366467	1.18196
0.00367767	1.18093
0.00368889	1.17989
0.00370189	1.17884
0.00371456	1.17781
0.00372739	1.17678
0.00374178	1.17571
0.00375617	1.17468
0.00377033	1.1736
0.00378572	1.17258
0.00380006	1.17157
0.00381383	1.17056
0.00382822	1.16955
0.00384461	1.16854
0.00385917	1.16753
0.003875	1.1665
0.00389172	1.16543
0.00390806	1.16442
0.00392506	1.1634
0.00394117	1.16232
0.00395906	1.16129
0.00397767	1.16027
0.003995	1.15922
0.00401356	1.15821
0.00403089	1.15718
0.00404994	1.15617
0.00407022	1.15508
0.00409156	1.15403
0.00411089	1.15302
0.00413033	1.15201
0.00415278	1.151
0.004172	1.14999
0.00419322	1.14897
0.00421606	1.14792
0.00424011	1.14687
0.00426356	1.14586
0.00428661	1.14483
0.00431122	1.14378
0.00433639	1.14277
0.00436144	1.14174
0.00438639	1.14073
0.00441111	1.13968
0.00443811	1.13865
0.00446444	1.13764
0.00449122	1.13662
0.00451967	1.13559
0.00454883	1.13456
0.00457717	1.13355
0.00460589	1.13254
0.00463517	1.13151
0.00466744	1.13048
0.00469933	1.12943
0.00473033	1.12842
0.00476078	1.12741
0.00479361	1.12638
0.00482794	1.12534
0.00486406	1.12433
0.00489667	1.12332
0.00493261	1.12225
0.00496761	1.12122
0.00500539	1.12021
0.00503994	1.1192
0.00507933	1.11819
0.00511539	1.11716
0.00515483	1.11614
0.00519311	1.11511
0.00523194	1.11408
0.00526944	1.11307
0.00531056	1.11206
0.00535317	1.11105
0.00539322	1.11002
0.00543561	1.10901
0.00547744	1.10799
0.00551883	1.10694
0.00556333	1.10591
0.00560739	1.10488
0.00565472	1.10378
0.00570456	1.10275
0.00574933	1.10173
0.00579689	1.10068
0.00584161	1.09967
0.00589039	1.09862
0.00594083	1.09761
0.00598917	1.0966
0.00603706	1.09557
0.00608772	1.09452
0.00613839	1.09345
0.00619056	1.09244
0.0062405	1.09143
0.00628911	1.09042
0.00634122	1.0894
0.00639411	1.08839
0.00644733	1.08738
0.00650244	1.08635
0.00655756	1.08532
0.006612	1.08429
0.00666567	1.08326
0.006722	1.08223
0.00677833	1.0812
0.00683772	1.08017
0.00689267	1.07915
0.00695189	1.07814
0.00700828	1.07713
0.00706722	1.0761
0.00712361	1.07509
0.00718261	1.07408
0.00724322	1.07305
0.00730406	1.07204
0.00736039	1.07102
0.00742139	1.06995
0.00747956	1.0689
0.00754628	1.06784
0.00760422	1.06682
0.00766656	1.06581
0.00772578	1.06476
0.0077865	1.06375
0.00784728	1.06274
0.00790433	1.06173
0.00796622	1.06072
0.00802594	1.05967
0.00808561	1.05862
0.00814944	1.05761
0.00820728	1.05657
0.00826817	1.05551
0.00832722	1.05449
0.00838756	1.05344
0.00844622	1.05243
0.00850522	1.05142
0.0085645	1.05041
0.00862067	1.0494
0.00867561	1.04839
0.00873178	1.04736
0.00878872	1.04634
0.00884633	1.04533
0.008903	1.04428
0.00896089	1.04327
0.00901606	1.04226
0.00907161	1.04125
0.00912489	1.04018
0.00918194	1.03915
0.00923806	1.03802
0.00929439	1.03701
0.00934822	1.03594
0.00940311	1.03493
0.0094545	1.03392
0.00950683	1.03289
0.00955878	1.03184
0.00961428	1.03079
0.00966517	1.02978
0.00971689	1.02875
0.00976456	1.02773
0.00981744	1.02668
0.00986911	1.02565
0.009914	1.02464
0.009965	1.02352
0.0100174	1.0225
0.010065	1.02149
0.0101143	1.02048
0.0101606	1.01947
0.0102078	1.01844
0.0102564	1.01743
0.0102992	1.0164
0.0103447	1.01537
0.0103917	1.01435
0.0104373	1.01334
0.0104823	1.01227
0.0105294	1.01122
0.0105736	1.01021
0.0106191	1.00912
0.0106668	1.00809
0.0107122	1.00708
0.0107512	1.00605
0.0107969	1.00502
0.0108421	1.00399
0.0108842	1.00296
0.0109271	1.00193
0.0109694	1.00092
0.0110108	0.999906
0.0110525	0.998894
0.011095	0.997768
0.0111391	0.996756
0.0111801	0.995745
0.0112204	0.994733
0.0112615	0.993722
0.0112991	0.99271
0.0113407	0.991698
0.0113806	0.990687
0.0114197	0.989675
0.0114565	0.988664
0.0114986	0.987576
0.0115383	0.986564
0.0115784	0.985438
0.0116219	0.984426
0.0116583	0.983396
0.0116983	0.98227
0.0117399	0.981239
0.0117773	0.98017
0.0118179	0.979158
0.011853	0.978128
0.0118898	0.977116
0.0119273	0.976104
0.0119642	0.975055
0.0120027	0.974043
0.01204	0.973031
0.0120756	0.97202
0.0121102	0.971008
0.0121447	0.969997
0.012182	0.968966
0.0122188	0.967954
0.0122517	0.966886
0.0122887	0.965855
0.0123243	0.964843
0.0123601	0.963813
0.0123952	0.962763
0.012432	0.961751
0.0124652	0.96072
0.0124986	0.959633
0.0125369	0.958621
0.0125708	0.957571
0.0126036	0.95654
0.0126383	0.955529
0.0126723	0.954441
0.012706	0.953429
0.0127414	0.952418
0.0127713	0.951387
0.0128067	0.950375
0.0128384	0.949364
0.0128713	0.948352
0.0129027	0.947341
0.0129356	0.946291
0.0129688	0.945241
0.0130018	0.94421
0.0130328	0.943122
0.0130686	0.942092
0.0130993	0.94108
0.0131277	0.940068
0.0131618	0.939019
0.0131958	0.937988
0.0132263	0.936976
0.0132579	0.935908
0.0132893	0.934896
0.0133182	0.933884
0.0133488	0.932873
0.0133792	0.931861
0.0134088	0.930811
0.0134397	0.9298
0.0134701	0.928788
0.0134982	0.927757
0.0135297	0.926746
0.0135589	0.925715
0.0135876	0.924704
0.0136185	0.923692
0.013647	0.92268
0.0136756	0.921669
0.0137038	0.920657
0.0137335	0.919626
0.0137632	0.918596
0.0137902	0.917584
0.0138194	0.916553
0.0138483	0.915523
0.013877	0.914511
0.0139038	0.913423
0.0139348	0.912412
0.0139623	0.9114
0.0139889	0.91035
0.0140192	0.90932
0.014047	0.908308
0.0140746	0.90722
0.0141016	0.906189
0.0141312	0.90512
0.0141589	0.904109
0.0141861	0.903097
0.0142131	0.902067
0.0142396	0.900998
0.0142671	0.899986
0.0142944	0.898955
0.0143208	0.897906
0.0143482	0.896875
0.014374	0.895863
0.0144002	0.894852
0.0144262	0.893802
0.0144507	0.892771
0.0144789	0.89176
0.0145044	0.890691
0.0145306	0.889679
0.0145582	0.888629
0.0145818	0.88758
0.0146094	0.886549
0.0146354	0.885537
0.0146601	0.884488
0.0146852	0.883457
0.0147113	0.882369
0.0147375	0.881338
0.0147638	0.880327
0.0147887	0.879315
0.014812	0.878303
0.0148364	0.877292
0.0148601	0.87628
0.0148858	0.875269
0.0149088	0.874257
0.0149345	0.873226
0.0149585	0.872215
0.0149827	0.871203
0.0150052	0.870172
0.0150315	0.869123
0.0150553	0.868073
0.0150796	0.866928
0.0151051	0.865916
0.0151298	0.86479
0.0151562	0.863778
0.0151781	0.862767
0.0152027	0.861755
0.0152266	0.860743
0.0152488	0.859694
0.0152709	0.858682
0.015295	0.857632
0.0153186	0.856621
0.015342	0.855609
0.0153651	0.854598
0.0153879	0.853567
0.0154098	0.852555
0.0154324	0.851544
0.0154551	0.850513
0.0154781	0.849482
0.0155015	0.848394
0.0155247	0.847383
0.0155469	0.846371
0.0155697	0.845264
0.0155926	0.844252
0.015615	0.843164
0.0156383	0.842134
0.0156612	0.841103
0.0156841	0.840072
0.0157059	0.839023
0.0157282	0.838011
0.0157482	0.83698
0.0157709	0.835931
0.0157935	0.834919
0.0158133	0.833907
0.0158368	0.832858
0.0158594	0.831846
0.0158794	0.830834
0.0159012	0.829804
0.0159219	0.828792
0.0159443	0.82778
0.0159655	0.826769
0.0159866	0.825662
0.0160092	0.824612
0.0160298	0.8236
0.0160518	0.82257
0.0160737	0.821539
0.0160942	0.820527
0.0161148	0.81942
0.0161372	0.81839
0.0161592	0.817378
0.0161796	0.816347
0.0161993	0.815317
0.0162212	0.814305
0.0162411	0.813294
0.0162619	0.812263
0.0162817	0.811194
0.0163037	0.810144
0.0163257	0.809133
0.0163437	0.808102
0.0163652	0.80709
0.0163858	0.806079
0.0164051	0.805048
0.0164268	0.804017
0.0164457	0.802968
0.0164679	0.801956
0.0164869	0.800906
0.0165086	0.799895
0.0165268	0.798883
0.0165469	0.797814
0.0165685	0.796764
0.0165888	0.795753
0.0166089	0.794703
0.0166287	0.793672
0.0166491	0.792603
0.0166688	0.791592
0.0166888	0.79058
0.0167082	0.78953
0.0167277	0.788442
0.0167504	0.787431
0.0167689	0.7864
0.0167894	0.785389
0.0168083	0.784377
0.016827	0.783365
0.0168471	0.782354
0.0168663	0.781323
0.0168846	0.780311
0.0169058	0.7793
0.0169239	0.778174
0.0169451	0.777162
0.0169643	0.776151
0.0169831	0.775139
0.0170026	0.774127
0.0170219	0.773097
0.0170409	0.772085
0.0170598	0.771073
0.0170787	0.770062
0.017097	0.76905
0.0171159	0.768039
0.0171346	0.767027
0.0171536	0.766015
0.0171727	0.765004
0.0171894	0.763992
0.0172102	0.762962
0.0172283	0.76195
0.0172479	0.760919
0.0172666	0.759908
0.0172836	0.758877
0.0173037	0.757865
0.0173227	0.756835
0.0173414	0.755823
0.0173602	0.754811
0.017378	0.7538
0.0173978	0.752769
0.0174159	0.751738
0.0174341	0.750727
0.0174531	0.749715
0.0174706	0.748685
0.0174899	0.747673
0.0175088	0.746661
0.0175262	0.745631
0.0175438	0.744619
0.0175636	0.743607
0.0175812	0.742596
0.0176001	0.741565
0.0176188	0.740554
0.0176367	0.739523
0.0176558	0.738473
0.0176748	0.737442
0.0176924	0.736431
0.0177113	0.735381
0.0177293	0.73435
0.0177475	0.73332
0.0177669	0.732308
0.0177846	0.731277
0.0178029	0.730266
0.0178207	0.729235
0.0178389	0.728223
0.0178574	0.727193
0.0178762	0.726181
0.0178932	0.72517
0.0179114	0.724139
0.0179312	0.723127
0.017948	0.722116
0.0179661	0.721104
0.0179842	0.720092
0.0180023	0.719043
0.0180216	0.718031
0.0180391	0.717019
0.0180569	0.715989
0.0180756	0.714958
0.0180941	0.713946
0.0181103	0.712897
0.0181298	0.711885
0.0181478	0.710854
0.0181661	0.709805
0.0181851	0.708793
0.0182028	0.707781
0.0182205	0.706751
0.0182389	0.705739
0.0182565	0.704728
0.0182752	0.703716
0.0182926	0.702685
0.0183106	0.701655
0.0183291	0.700643
0.0183459	0.699631
0.0183641	0.698582
0.0183831	0.697551
0.0184023	0.696539
0.0184204	0.695489
0.0184377	0.694478
0.0184559	0.693466
0.0184747	0.692455
0.0184922	0.691443
0.0185089	0.690431
0.0185257	0.68942
0.0185461	0.688408
0.0185643	0.687397
0.0185811	0.686385
0.0185989	0.685373
0.0186175	0.684343
0.0186359	0.683312
0.0186541	0.6823
0.0186726	0.681289
0.0186904	0.680258
0.0187077	0.679247
0.0187266	0.678235
0.0187441	0.677223
0.0187621	0.676212
0.0187809	0.675181
0.0187995	0.67415
0.0188178	0.673101
0.0188371	0.672089
0.0188547	0.671039
0.0188749	0.670028
0.0188921	0.668997
0.0189102	0.667966
0.0189297	0.666936
0.0189478	0.665905
0.0189669	0.664874
0.0189851	0.663863
0.0190037	0.662851
0.0190221	0.66182
0.0190407	0.660809
0.0190592	0.659797
0.019077	0.658785
0.0190961	0.657774
0.0191146	0.656762
0.0191334	0.655712
0.0191526	0.654701
0.0191705	0.65367
0.0191896	0.652659
0.0192087	0.651609
0.0192288	0.650597
0.0192468	0.649547
0.019266	0.648498
0.019285	0.647486
0.0193048	0.646474
0.0193236	0.645444
0.0193421	0.644413
0.0193624	0.643344
0.0193832	0.642275
0.0194022	0.641245
0.0194224	0.640233
0.019442	0.639202
0.0194608	0.638191
0.0194807	0.637141
0.0195	0.636129
0.0195201	0.635118
0.0195396	0.634106
0.0195588	0.633018
0.0195797	0.632007
0.0195999	0.630995
0.0196188	0.629983
0.0196374	0.628972
0.0196584	0.627941
0.0196786	0.62693
0.0196984	0.625899
0.0197179	0.624868
0.0197392	0.623857
0.0197597	0.622845
0.0197793	0.621814
0.0198	0.620784
0.0198205	0.619696
0.0198427	0.618684
0.0198612	0.617634
0.019885	0.616565
0.0199056	0.615535
0.0199272	0.614504
0.019948	0.613473
0.0199702	0.612462
0.0199902	0.61145
0.0200106	0.610419
0.0200324	0.609408
0.0200521	0.608396
0.0200748	0.607385
0.0200956	0.606373
0.0201169	0.605361
0.0201383	0.60435
0.0201612	0.603281
0.0201823	0.602269
0.0202046	0.601239
0.0202269	0.600208
0.0202486	0.599196
0.0202704	0.598185
0.0202926	0.597154
0.0203151	0.596123
0.0203372	0.595093
0.0203606	0.594081
0.0203817	0.593069
0.0204061	0.59202
0.0204284	0.59097
0.0204525	0.58992
0.0204759	0.588908
0.0204977	0.587897
0.0205214	0.586885
0.0205446	0.585855
0.0205663	0.584843
0.0205911	0.583831
0.0206139	0.58282
0.020637	0.58177
0.0206617	0.580758
0.0206839	0.579747
0.0207078	0.578716
0.0207312	0.577685
0.0207573	0.576674
0.0207814	0.575662
0.0208057	0.574651
0.0208272	0.573639
0.0208523	0.572627
0.0208763	0.571559
0.0209029	0.570509
0.020929	0.569478
0.0209529	0.568466
0.0209781	0.567417
0.0210042	0.566405
0.0210274	0.565394
0.0210524	0.564344
0.0210784	0.563313
0.021104	0.562282
0.0211304	0.561252
0.0211568	0.56024
0.0211794	0.559228
0.0212069	0.558217
0.0212309	0.557167
0.0212591	0.556155
0.0212858	0.555125
0.0213108	0.554113
0.0213371	0.553102
0.0213628	0.552052
0.0213902	0.551021
0.0214164	0.549971
0.0214416	0.548902
0.0214726	0.547891
0.0214979	0.546879
0.0215247	0.545849
0.0215512	0.544818
0.0215776	0.543749
0.0216054	0.542737
0.0216326	0.541669
0.0216604	0.540657
0.0216855	0.539645
0.0217138	0.538596
0.0217421	0.537584
0.0217682	0.536553
0.0217956	0.535542
0.0218233	0.53453
0.0218497	0.533518
0.0218759	0.532488
0.0219042	0.531419
0.0219315	0.530407
0.0219589	0.529396
0.0219876	0.528365
0.0220164	0.527353
0.0220429	0.526304
0.0220714	0.525292
0.0220979	0.524242
0.0221274	0.523231
0.0221544	0.5222
0.0221827	0.521188
0.0222092	0.520177
0.0222382	0.519165
0.0222666	0.518153
0.0222942	0.517123
0.0223222	0.516111
0.0223487	0.5151
0.0223758	0.514088
0.0224043	0.513019
0.0224349	0.512008
0.0224622	0.510939
0.0224924	0.509927
0.0225209	0.508858
0.0225479	0.507828
0.0225778	0.506816
0.0226048	0.505785
0.0226331	0.504755
0.0226636	0.503686
0.0226915	0.502655
0.0227205	0.501643
0.0227486	0.500613
0.0227767	0.499506
0.0228088	0.498475
0.0228356	0.497425
0.0228657	0.496414
0.0228939	0.495402
0.0229222	0.494352
0.0229506	0.493341
0.0229786	0.492329
0.0230082	0.491317
0.0230348	0.490306
0.0230646	0.489275
0.0230918	0.488244
0.0231187	0.487233
0.0231467	0.486221
0.0231756	0.48521
0.0232052	0.484198
0.0232332	0.483167
0.0232616	0.482117
0.0232899	0.481106
0.0233193	0.480094
0.0233448	0.479064
0.0233758	0.478033
0.023404	0.476945
0.0234341	0.475933
0.0234618	0.474903
0.0234912	0.473891
0.0235186	0.472879
0.0235476	0.471868
0.0235759	0.470856
0.0236028	0.469845
0.0236318	0.468833
0.0236603	0.467821
0.0236881	0.466791
0.0237171	0.465741
0.0237455	0.46471
0.0237739	0.463699
0.0238024	0.462668
0.0238307	0.461656
0.0238578	0.460645
0.023888	0.459633
0.0239157	0.458622
0.0239443	0.457591
0.0239724	0.45656
0.024	0.45553
0.0240297	0.454518
0.0240581	0.453487
0.0240863	0.452476
0.0241144	0.451369
0.0241453	0.450357
0.0241724	0.449345
0.0242016	0.448334
0.0242281	0.447284
0.0242589	0.446272
0.0242862	0.445261
0.0243144	0.44423
0.0243432	0.443219
0.0243707	0.442207
0.0243999	0.441195
0.0244284	0.440165
0.0244572	0.439153
0.0244837	0.438103
0.0245139	0.437092
0.0245424	0.43608
0.0245714	0.435068
0.024598	0.434038
0.0246274	0.433026
0.0246541	0.432015
0.0246851	0.430965
0.0247127	0.429934
0.0247397	0.428922
0.0247686	0.427892
0.0247968	0.42688
0.0248258	0.425869
0.0248541	0.424838
0.0248827	0.423788
0.024912	0.422776
0.0249407	0.421727
0.0249679	0.42062
0.0250016	0.419494
0.0250315	0.418482
0.0250597	0.417451
0.0250872	0.416421
0.0251146	0.41539
0.0251436	0.41434
0.0251742	0.413309
0.0252028	0.412279
0.025229	0.411229
0.0252614	0.410217
0.0252891	0.409187
0.0253165	0.408137
0.0253477	0.407125
0.0253759	0.406114
0.0254029	0.405102
0.0254311	0.40409
0.0254586	0.403079
0.0254888	0.402067
0.0255154	0.401056
0.0255442	0.400044
0.0255736	0.398975
0.0256027	0.397964
0.0256294	0.396914
0.0256583	0.395902
0.0256873	0.394891
0.0257143	0.39386
0.0257444	0.39281
0.0257744	0.391779
0.0258008	0.39073
0.0258316	0.389718
0.0258591	0.388668
0.0258874	0.387657
0.0259171	0.386588
0.0259433	0.385576
0.0259746	0.384546
0.0260017	0.383534
0.0260301	0.382503
0.0260595	0.381492
0.0260877	0.380461
0.0261149	0.379449
0.0261439	0.378438
0.0261709	0.377426
0.0262011	0.376395
0.0262291	0.375384
0.0262575	0.374258
0.0262871	0.373246
0.0263166	0.372234
0.0263451	0.371223
0.0263714	0.370192
0.0264013	0.369142
0.0264314	0.368093
0.0264603	0.367062
0.0264887	0.366031
0.0265168	0.365001
0.0265441	0.363989
0.0265732	0.362939
0.0266036	0.361928
0.0266297	0.360916
0.0266606	0.359885
0.0266878	0.358836
0.0267154	0.357824
0.0267454	0.356774
0.0267742	0.355763
0.0268029	0.354713
0.0268319	0.353625
0.0268639	0.352594
0.0268927	0.351544
0.0269214	0.350514
0.0269506	0.349502
0.026979	0.34849
0.0270078	0.34746
0.0270359	0.346448
0.0270636	0.345417
0.0270917	0.344387
0.0271209	0.343318
0.0271523	0.342287
0.0271804	0.341276
0.0272071	0.340245
0.0272342	0.339233
0.0272664	0.338222
0.0272962	0.33721
0.0273243	0.336199
0.0273519	0.335187
0.0273804	0.334175
0.0274101	0.333145
0.0274384	0.332133
0.0274662	0.331121
0.0274959	0.33011
0.0275256	0.329098
0.0275546	0.328087
0.0275816	0.327056
0.0276119	0.325987
0.0276437	0.324975
0.0276718	0.323907
0.0277016	0.322895
0.0277309	0.321883
0.0277595	0.320872
0.0277878	0.319803
0.0278194	0.318791
0.0278484	0.31778
0.0278784	0.316768
0.0279063	0.315718
0.0279377	0.31463
0.0279689	0.313581
0.0279981	0.31255
0.0280283	0.311538
0.0280572	0.310527
0.0280876	0.309515
0.0281179	0.308484
0.0281472	0.307435
0.0281773	0.306423
0.0282076	0.305411
0.0282373	0.3044
0.0282655	0.303312
0.0282973	0.302281
0.0283281	0.30127
0.0283573	0.300258
0.0283887	0.29917
0.0284197	0.298101
0.0284509	0.29709
0.0284822	0.296059
0.0285109	0.295047
0.0285426	0.294036
0.0285717	0.293024
0.0286023	0.291974
0.0286341	0.290924
0.0286656	0.289894
0.0286965	0.288844
0.0287277	0.287775
0.0287582	0.286744
0.0287901	0.285733
0.0288206	0.284721
0.0288528	0.283671
0.0288833	0.282641
0.028914	0.281629
0.0289466	0.280598
0.0289761	0.279568
0.0290094	0.27848
0.0290414	0.277468
0.0290715	0.276457
0.0291028	0.275445
0.0291352	0.274433
0.0291669	0.273384
0.0291976	0.272353
0.0292304	0.271322
0.0292627	0.270292
0.0292942	0.26928
0.0293274	0.268268
0.0293576	0.267257
0.0293892	0.266207
0.0294229	0.265157
0.0294541	0.264127
0.0294869	0.263115
0.0295192	0.262065
0.0295508	0.261054
0.0295832	0.260042
0.0296159	0.25903
0.0296483	0.258
0.0296812	0.25695
0.0297134	0.255938
0.0297444	0.254908
0.0297785	0.253877
0.0298116	0.252865
0.0298442	0.251816
0.0298774	0.250804
0.0299112	0.249773
0.0299444	0.248762
0.0299769	0.24775
0.0300099	0.246662
0.0300442	0.24565
0.0300778	0.24462
0.0301121	0.243608
0.0301448	0.242597
0.0301774	0.241566
0.0302077	0.240554
0.0302437	0.239543
0.0302774	0.238531
0.0303095	0.237519
0.0303433	0.236508
0.0303763	0.235496
0.0304097	0.234446
0.0304446	0.233435
0.0304774	0.232404
0.0305122	0.231393
0.0305455	0.230362
0.0305791	0.22935
0.0306137	0.2283
0.0306498	0.227289
0.0306834	0.226258
0.0307167	0.225227
0.0307521	0.224216
0.0307854	0.223185
0.0308198	0.222155
0.0308544	0.221143
0.0308906	0.220074
0.0309249	0.219062
0.0309609	0.218013
0.030995	0.217001
0.031029	0.21597
0.0310632	0.214921
0.0310991	0.213852
0.0311354	0.212802
0.0311711	0.211752
0.0312072	0.210741
0.0312412	0.209729
0.0312753	0.208698
0.0313097	0.207668
0.0313457	0.206599
0.031383	0.205568
0.0314188	0.204556
0.0314529	0.203526
0.0314871	0.202457
0.0315243	0.201445
0.031558	0.200434
0.0315929	0.199365
0.0316291	0.198353
0.0316656	0.197342
0.0316971	0.19633
0.0317337	0.195318
0.0317692	0.194288
0.0318035	0.193257
0.0318393	0.192245
0.0318751	0.191196
0.0319121	0.190089
0.0319489	0.189058
0.0319834	0.188046
0.0320185	0.187035
0.0320534	0.186023
0.0320881	0.185012
0.0321218	0.184
0.0321566	0.182988
0.0321922	0.181977
0.0322264	0.180965
0.0322598	0.179934
0.0322977	0.178904
0.0323323	0.177892
0.0323675	0.176881
0.0324005	0.175869
0.0324363	0.174857
0.0324709	0.173846
0.0325053	0.172834
0.0325412	0.171822
0.032576	0.170792
0.0326108	0.169761
0.0326466	0.16875
0.0326795	0.167738
0.0327156	0.166707
0.0327501	0.165696
0.0327849	0.164684
0.0328188	0.163634
0.0328553	0.162623
0.0328892	0.161573
0.0329267	0.160523
0.0329601	0.159511
0.0329953	0.158481
0.0330294	0.157469
0.0330643	0.156438
0.0330996	0.155351
0.0331378	0.15432
0.0331713	0.153308
0.0332046	0.152297
0.0332401	0.151247
0.0332752	0.150178
0.0333091	0.149128
0.033345	0.148078
0.0333819	0.147029
0.0334159	0.146017
0.0334486	0.145005
0.0334844	0.143975
0.0335193	0.142963
0.0335514	0.141952
0.0335859	0.140902
0.0336222	0.13989
0.0336536	0.138821
0.0336898	0.13781
0.0337221	0.136798
0.0337571	0.135787
0.0337897	0.134775
0.0338233	0.133763
0.0338571	0.132733
0.0338901	0.131702
0.0339251	0.130652
0.0339587	0.129545
0.0339953	0.128533
0.0340292	0.127522
0.0340617	0.12651
0.0340934	0.125499
0.0341283	0.124487
0.0341602	0.123475
0.0341934	0.122445
0.0342267	0.121414
0.0342602	0.120402
0.0342924	0.119391
0.0343244	0.11836
0.0343598	0.11731
0.0343932	0.116242
0.0344279	0.115211
0.0344593	0.114161
0.0344936	0.113149
0.0345255	0.112138
0.0345592	0.111126
0.0345903	0.110115
0.0346234	0.109103
0.0346553	0.108091
0.0346887	0.107042
0.0347202	0.10603
0.0347527	0.105018
0.0347847	0.104007
0.0348162	0.102995
0.0348487	0.101945
0.0348819	0.100934
0.0349136	0.0999223
0.0349464	0.0988916
0.0349772	0.0978418
0.0350098	0.0968302
0.0350421	0.0957614
0.0350734	0.0947116
0.0351088	0.0937
0.0351405	0.0926693
0.0351714	0.0916577
0.0352031	0.0906461
0.0352341	0.0895963
0.0352679	0.0885847
0.0352985	0.0875731
0.0353282	0.0865424
0.0353618	0.0855308
0.0353918	0.0845192
0.0354241	0.0835076
0.0354537	0.082496
0.0354855	0.0814844
0.0355163	0.0804728
0.0355465	0.0794612
0.0355788	0.0784305
0.0356086	0.0774189
0.0356413	0.0763882
0.0356719	0.0753193
0.0357031	0.0743077
0.0357342	0.073277
0.0357674	0.0722273
0.0357981	0.0712157
0.0358281	0.0702041
0.0358583	0.0691734
0.0358908	0.0681236
0.0359218	0.067112
0.0359517	0.0660813
0.035982	0.0650697
0.0360147	0.064039
0.0360441	0.0629892
0.0360765	0.0619776
0.0361056	0.060966
0.0361358	0.0599353
0.0361663	0.0589237
0.0361967	0.0579121
0.0362247	0.0568624
0.0362581	0.0558126
0.0362879	0.054801
0.0363168	0.0537894
0.0363488	0.0527587
0.0363789	0.051728
0.0364103	0.0506591
0.03644	0.0496475
0.0364709	0.0485977
0.036501	0.0475671
0.0365319	0.0465554
0.0365607	0.0455438
0.0365922	0.0445322
0.0366219	0.0435206
0.0366503	0.042509
0.0366795	0.0414974
0.036708	0.0404858
0.0367401	0.0394742
0.0367693	0.0384626
0.0367989	0.0374319
0.0368272	0.0364012
0.0368583	0.0353706
0.036887	0.0343589
0.0369176	0.0333473
0.0369468	0.0322976
0.0369789	0.0312669
0.0370094	0.0302553
0.0370381	0.0292055
0.0370678	0.0281748
0.0370968	0.027125
0.0371282	0.0260562
0.0371588	0.0250446
0.037188	0.024033
0.0372184	0.0230023
0.0372468	0.0219716
0.0372767	0.0209218
0.0373058	0.0198911
0.0373362	0.0188795
0.0373658	0.0178488
0.0373951	0.01678
0.0374248	0.0157683
0.0374561	0.0147567
0.0374841	0.0137261
0.0375135	0.0127145
0.0375417	0.0117028
0.0375724	0.0106722
0.0376014	0.00964147
0.0376303	0.00861078
0.0376613	0.007561
0.0376904	0.00647305
0.0377239	0.00542327
0.0377528	0.00441167
0.0377813	0.00340006
0.0378109	0.00235029
0.0378421	0.00133868
0.0378691	0.000327081
0.0378998	-0.000684523
0.0379261	-0.00169613
0.0379567	-0.00270773
0.037987	-0.00371933
0.0380164	-0.00473094
0.0380455	-0.00574254
0.0380743	-0.00677323
0.0381037	-0.00778483
0.0381334	-0.00883461
0.0381611	-0.0098653
0.0381937	-0.0108769
0.0382219	-0.0118885
0.0382522	-0.0129383
0.0382812	-0.0139499
0.0383117	-0.0149615
0.0383384	-0.0159731
0.0383694	-0.0169847
0.0383994	-0.0179963
0.0384281	-0.019027
0.0384586	-0.0200577
0.0384891	-0.0211265
0.0385177	-0.0221381
0.0385489	-0.0231688
0.0385781	-0.0242568
0.0386102	-0.0252875
0.0386398	-0.0262991
0.0386694	-0.0273489
0.0387013	-0.0283605
0.0387288	-0.0293721
0.0387604	-0.0303837
0.0387915	-0.0314144
0.0388224	-0.032426
0.0388501	-0.0334376
0.0388807	-0.0344683
0.0389119	-0.0354989
0.0389422	-0.0365105
0.038973	-0.0375412
0.0390022	-0.0385528
0.0390334	-0.0395644
0.0390628	-0.040576
0.0390941	-0.0415877
0.0391229	-0.0425993
0.0391551	-0.0436109
0.0391853	-0.0446225
0.0392156	-0.0456341
0.0392479	-0.0466457
0.0392757	-0.0476764
0.0393089	-0.048688
0.0393412	-0.0496996
0.0393733	-0.0507875
0.0394056	-0.0518182
0.0394377	-0.0528298
0.0394689	-0.0538414
0.0394995	-0.0549294
0.0395347	-0.0559791
0.0395663	-0.0569907
0.039599	-0.0580405
0.0396312	-0.0590521
0.0396647	-0.0600828
0.0396954	-0.0610944
0.0397284	-0.062106
0.0397632	-0.0631749
0.0397961	-0.0642056
0.0398295	-0.0652363
0.0398628	-0.066267
0.0398953	-0.0672976
0.0399301	-0.0683092
0.039964	-0.0693399
0.0399988	-0.0703515
0.0400303	-0.0713631
0.0400659	-0.0723938
0.0401004	-0.0734627
0.0401374	-0.0744743
0.0401733	-0.0755432
0.040209	-0.0765548
0.0402436	-0.0775664
0.0402777	-0.0785971
0.0403152	-0.0796087
0.0403511	-0.0806394
0.0403869	-0.08167
0.0404251	-0.0826816
0.0404613	-0.0836933
0.0404997	-0.0847049
0.0405355	-0.0857165
0.0405729	-0.0867662
0.040613	-0.0877778
0.0406519	-0.0888085
0.0406905	-0.0898774
0.0407319	-0.0909653
0.0407762	-0.091996
0.0408148	-0.0930649
0.0408584	-0.0940765
0.0408966	-0.0950881
0.0409405	-0.0961188
0.0409834	-0.0971304
0.0410239	-0.098142
0.0410697	-0.0991918
0.0411157	-0.100203
0.0411586	-0.101215
0.0412067	-0.102227
0.0412512	-0.103238
0.0413001	-0.10425
0.0413479	-0.105261
0.0413993	-0.106273
0.0414534	-0.107285
0.0415106	-0.108315
0.0415703	-0.109327
0.041644	-0.110339
0.0418068	-0.109327
0.0418518	-0.108296
0.0418897	-0.107285
0.0419189	-0.106273
0.0419473	-0.105261
0.0419791	-0.104231
0.0420247	-0.103219
0.0420492	-0.102208
0.0420729	-0.101196
0.0420953	-0.100165
0.0421226	-0.0991536
0.0421469	-0.098142
0.0421769	-0.0971304
0.0422134	-0.0960997
0.0422499	-0.095069
0.0422856	-0.0940383
0.0423214	-0.0930267
0.0423557	-0.091996
0.0423941	-0.0909844
0.0424581	-0.0899728
0.0425085	-0.0889421
0.0426026	-0.0879305
0.0427224	-0.0869189
0.0429766	-0.0859073
0.0432099	-0.0848957
0.0434874	-0.0838269
0.0438182	-0.0828153
0.0444931	-0.0818037
0.0455289	-0.0807921
0.0472442	-0.0797614
0.0555776	-0.079017
0.0639109	-0.0783108
0.0715834	-0.0772992
0.0799168	-0.0769174
0.0882501	-0.0762685
0.0965834	-0.0758676
0.104917	-0.0752569
0.11325	-0.0745697
0.121583	-0.0740162
0.129917	-0.0734627
0.13825	-0.0729474
0.146583	-0.0723175
0.154917	-0.0719739
0.16325	-0.0715349
0.171583	-0.0711532
0.179917	-0.0710005
0.18825	-0.0707715
0.196583	-0.0704661
0.204917	-0.070447
0.21325	-0.0703515
0.221583	-0.0703134
0.229917	-0.0701798
0.23825	-0.0700652
0.246583	-0.0701034
0.254917	-0.0702752
0.26325	-0.0701988
0.271583	-0.0701988
0.279917	-0.0701225
0.28825	-0.0701416
0.296583	-0.0703325
0.304917	-0.0701416
0.31325	-0.0704088
0.321583	-0.0705042
0.329917	-0.0703706
0.33825	-0.0701225
0.346583	-0.0701225
0.354917	-0.0700843
0.36325	-0.0700843
0.371583	-0.070237
0.379917	-0.070008
0.38825	-0.0698362
0.396583	-0.0698171
0.404917	-0.0696644
0.41325	-0.0696453
0.421583	-0.0694354
0.429917	-0.0694926
0.43825	-0.0693018
0.446583	-0.0695117
0.454917	-0.0694545
0.46325	-0.0694163
0.471583	-0.0692636
0.479917	-0.0691491
0.48825	-0.0690918
0.496583	-0.0689582
0.504917	-0.0689009
0.51325	-0.0687292
0.521583	-0.0686528
0.529917	-0.0685383
0.53825	-0.0686337
[truncated: 13,371 more rows]

## Sheet: Supplementary Figure 12
Time (h)	Bare area (μm^{2})/7L	Bare area (μm^{2})/8L	Bare area (μm^{2})/9L	Bare area (μm^{2})/10L
0.17	0	0	0	0
0.33	0	0	0	0
0.5	0	0	0	0
0.67	40.45	0	0	0
0.83	82.49	17.64	0	0
1	292.69	38.55	12.57	0
1.17	362.19	53.02	12.46	0
1.33	222.55	30.84	0	0
1.5	44.79	0	0	0
1.67	25.14	0	0	0
1.83	15.74	0	0	0
2	12.46	0	0	0
2.17	16.37	0	0	0
2.33	18.27	0	0	0
2.5	75.63	31.79	0	0
2.67	110.91	79.01	4.75	0.95
2.83	151.68	126.96	79.32	15.21
3	162.98	153.68	128.23	45.21
3.17	207.34	193.29	150.2	49.86
3.33	224.24	112.07	95.59	18.91
3.5	159.18	75.52	15.42	0
3.67	59.36	32.11	0	0
3.83	38.34	15.21	1.06	0
4	15.53	6.34	0	0
